# Supplementary material for: The bZIP Transcription Factor ZIP-11 Is Required for the Innate Immune Regulation in Caenorhabditis elegans
Source: Front Immunol. 2021 Nov 5;12:744454. doi: 10.3389/fimmu.2021.744454 (PMC8602821; doi:10.3389/fimmu.2021.744454)
Supplement: Supplementary file 2 [file Table_1.xlsx]

## Sheet: WT_PA14vsWT_OP50_up
Table S1. The up-regulated genes upon P. aeruginosa PA14 infection.
Gene Name	WT_PA14_readcount			WT_OP50_readcount			WT_PA14_readcount	WT_OP50_readcount	Log2(fold change)	Adjusted p value
	1	2	3	1	2	3
abf-5	291	191	429	108	141	164	292.172	136.946	1.0932	0.020276
abt-2	1364	1470	1321	672	702	800	1388.55	726.704	0.93414	0.0059258
act-5	22721	17922	27990	12167	9585	18554	22349.9	13028.6	0.77858	0.022829
aex-5	715	744	912	349	423	521	782.701	427.642	0.87206	0.020183
akt-2	1459	1039	1419	621	780	896	1279.28	763.252	0.7451	0.040494
aqp-4	654	682	1027	482	334	530	773.741	444.58	0.79941	0.038169
arf-1.1	403	357	558	39	42	46	429.927	42.5455	3.337	4.7972e-21
arl-7	288	174	398	75	118	44	275.415	84.4113	1.7061	0.0015561
asp-1	107264	114847	95556	32083	54947	25510	106429	39587.2	1.4268	0.0057572
asp-6	85256	84795	89829	23682	52954	26666	86185.8	36046.3	1.2576	0.0045643
cgp-1	21780	13520	22329	9802	8963	12058	18662.2	10212	0.86986	0.0040533
clc-1	10313	6405	15538	1209	1765	1211	10312	1440.15	2.84	1.1972e-06
cpr-3	17819	8688	21006	810	1247	500	15156.6	907.647	4.0617	2.8477e-12
crn-2	3955	1608	5601	613	759	1129	3517.97	813.614	2.1123	0.021008
cul-6	715	426	958	95	217	134	672.492	153.475	2.1315	1.4597e-05
dhs-9	3120	2618	3380	1190	1288	2315	2992.57	1540.69	0.95781	0.0041712
dpf-2	1952	1693	2671	958	1108	1317	2058.89	1123.67	0.87366	0.0069019
alp-1	4879	3071	5332	2016	1781	2871	4295.04	2179.3	0.97881	0.0013693
fos-1	1329	1067	1148	514	598	661	1169.34	592.225	0.98148	0.0030868
fat-7	2385	2342	1843	798	831	1493	2200.39	1004.95	1.1306	0.012851
fkh-9	3267	2076	3583	835	1286	1457	2887.39	1183.82	1.2863	5.7559e-06
ftn-2	12987	9285	15192	5734	5516	9233	12161.8	6652.53	0.87039	0.0063031
gbh-2	1593	1128	1214	644	535	650	1294.71	612.784	1.0792	0.00063425
glc-1	1521	1319	2074	553	1043	538	1602.07	745.074	1.1045	0.011871
gst-20	2512	2159	3440	913	1114	1162	2642.7	1068.65	1.3062	3.6798e-06
gst-38	2088	1961	5714	138	99	65	3108.97	105.738	4.8779	0.00033857
gtl-1	3021	2522	2728	1196	1736	1466	2730.84	1491.4	0.87268	0.0053062
haf-7	1181	595	1647	365	337	368	1087.66	360.178	1.5944	0.011424
hen-1	76	80	83	19	12	35	79.4149	20.7924	1.9334	0.0064828
hsp-17	3371	3095	4131	664	476	934	3479.31	672.243	2.3717	2.9856e-18
hum-5	3384	3496	4125	2034	2021	2648	3637.76	2219.37	0.7129	0.04952
hum-8	2869	2553	3288	1135	1367	1374	2861.95	1303.06	1.1351	0.00010096
ifb-2	7668	4871	10141	1815	2351	3273	7290.41	2430.45	1.5848	1.666e-05
ifc-2	9861	10735	15012	2915	4340	4090	11702	3812.93	1.6178	2.6604e-07
ifd-2	1753	1367	2850	440	834	525	1923.23	619.939	1.6333	0.001774
itx-1	3957	3215	3724	1248	2094	1604	3587.28	1684.33	1.0907	0.0001423
kgb-2	416	367	331	39	122	54	370.466	75.384	2.297	8.5907e-09
lea-1	91673	71482	55628	14445	41497	19207	72839.9	26294.5	1.47	0.031936
lec-6	50466	30862	80428	10887	11125	18455	51578.4	13124.9	1.9745	0.0026431
lec-8	27459	15967	34588	4065	6360	6832	25019.3	5732.59	2.1258	2.6604e-07
lec-10	14429	10692	18851	3113	3096	2576	14244.2	3008.92	2.2431	5.0219e-18
lec-11	2669	1942	3776	571	1425	578	2706.71	908.95	1.5743	0.0020323
lys-1	33506	24907	62652	12722	10406	10292	38712.1	11371.7	1.7673	0.013796
lys-2	40099	21347	73357	6453	5375	3640	42552	5389.02	2.9811	0.0043366
lys-3	524	172	496	43	120	19	377.052	66.8647	2.4954	0.0034441
mir-238	37	17	49	3	2	4	32.6647	2.92148	3.483	0.0023632
moe-3	2167	1012	1649	678	825	658	1557.01	738.757	1.0756	0.028041
msi-1	4998	3973	4993	2250	2728	3384	4582.71	2763.97	0.72946	0.03655
ncr-1	3046	2161	2720	637	822	796	2595.62	758.917	1.7741	6.6267e-11
ncs-2	8109	6784	9116	3009	4241	3995	7868.24	3784.34	1.056	0.00022518
nhr-6	240	223	379	112	163	106	273.947	131.59	1.0579	0.016366
nhr-8	1271	1096	1466	465	370	690	1257.03	494.313	1.3465	1.655e-05
nhr-35	2140	1166	1794	725	1067	1147	1651.66	977.729	0.75641	0.037331
nhr-50	293	191	435	107	170	124	294.575	137.186	1.1025	0.049078
nhr-58	267	132	281	84	113	105	217.794	101.854	1.0965	0.012112
nhr-63	183	134	306	51	29	51	199.898	43.2675	2.2079	0.00016615
nhr-88	1879	1806	2054	1051	1102	1277	1897.05	1144.92	0.72851	0.044509
nhx-8	1988	1511	2042	812	741	1045	1812.44	857.53	1.0797	0.00052004
pbo-1	1745	1210	2377	571	866	1120	1719.16	836.95	1.0385	0.0042033
pbo-4	1520	1274	1763	658	946	651	1491.9	776.063	0.9429	0.0019238
pcp-2	1733	2121	3017	973	683	545	2260.29	762.595	1.5675	0.00073147
pcp-3	2244	2241	2424	1124	1391	1038	2289.74	1219.76	0.90859	0.0030628
pgp-5	7224	4018	12619	228	270	202	7555.9	240.5	4.9735	9.2557e-07
pgp-7	577	67	834	2	4	7	452.969	4.11324	6.783	0.002847
pnk-1	8485	6532	9215	4109	4487	5695	7916.3	4729.79	0.74305	0.026508
pqm-1	4228	2879	3824	782	1359	954	3570.29	1059.97	1.752	2.829e-11
pqn-36	176	201	245	104	70	108	205.711	93.4581	1.1382	0.018735
pqn-44	6555	4180	6691	2166	2209	2532	5651.19	2309.43	1.291	2.4973e-06
pqn-89	1485	824	1493	492	569	570	1225.58	549.054	1.1584	0.00010966
prx-11	948	876	1054	375	525	666	948.664	514.542	0.88261	0.01615
rop-1	14163	8538	17421	4344	5143	5957	12898	5136.94	1.3282	4.6807e-05
sid-2	1747	1033	2124	402	394	606	1575.73	458.316	1.7816	2.1586e-07
skr-3	4764	2944	7143	1038	1162	1170	4747.51	1135.02	2.0644	0.00016359
skr-4	2558	1479	3069	480	601	829	2281.98	625.156	1.868	2.1788e-07
skr-5	59	33	110	0	7	9	63.8422	5.05918	3.6575	0.0018796
sma-4	1331	946	1542	696	713	651	1239.8	700.488	0.82368	0.011002
snb-2	1257	667	1478	434	428	559	1089.14	470.73	1.2102	0.0020323
spp-20	89	14	41	1	0	2	45.2766	0.893299	5.6635	0.025826
srd-27	12	35	41	1	0	7	29.5337	2.21006	3.7402	0.021916
srd-28	12	15	27	0	2	1	17.5869	1.03164	4.0915	0.02787
sri-36	95	38	167	6	3	0	93.8972	3.35201	4.808	0.00071906
sri-74	17	8	21	1	1	0	14.6324	0.750741	4.2847	0.04281
srj-29	54	36	79	4	12	1	54.2537	6.33948	3.0973	6.5993e-05
srp-8	117	114	166	38	46	41	130.038	42.3987	1.6168	0.0017696
srw-86	306	67	286	1	12	4	206.077	6.02975	5.0949	0.00018159
fbxa-199	86	34	103	7	8	6	70.542	7.21944	3.2885	6.3231e-05
str-245	82	66	130	19	15	32	89.7797	21.1548	2.0854	0.00089125
syx-2	998	554	1027	399	396	421	830.759	409.264	1.0214	0.0015271
aex-4	411	369	474	191	219	221	412.147	212.348	0.95673	0.014892
bath-47	410	334	327	47	138	30	354.561	78.1426	2.1819	1.1402e-07
tag-120	4368	2441	4723	935	1229	824	3710.08	1031.88	1.8462	6.6927e-08
tba-7	1768	1065	1736	344	283	313	1479.52	317.251	2.2214	1.3065e-15
tsp-1	2683	1621	3103	63	347	59	2386.22	171.932	3.7948	2.3472e-24
tsp-2	2165	1323	2920	137	233	71	2054.88	158.427	3.6972	5.0473e-14
tth-1	9590	5511	9208	2416	4058	3402	7859.83	3340.48	1.2344	8.5542e-05
twk-28	160	224	402	65	92	76	256.31	79.1848	1.6946	0.039303
ubc-1	5205	3594	4903	2612	2290	3008	4472.67	2629.4	0.7664	0.020128
ubc-8	1404	869	1168	559	798	642	1121.45	680.547	0.72061	0.042991
ubc-23	194	132	283	75	87	110	195.708	89.884	1.1226	0.017354
unc-64	1642	1201	1902	767	837	1107	1542.63	894.239	0.78666	0.024729
vhp-1	3887	3783	3990	1727	2175	2041	3865.75	2006.13	0.94633	0.0019646
xtr-1	124	112	143	23	46	60	124.606	41.9035	1.5722	0.0050171
B0024.4	32919	16543	43097	102	390	45	29466.2	199.06	7.2097	2.1855e-21
crm-1	2971	1777	2301	1041	1390	1430	2298.35	1292.18	0.83079	0.0098757
clec-41	25120	18661	28457	3490	3151	2631	23521.7	3182.74	2.8857	1.0767e-29
C06B3.6	10290	4899	9122	3161	2995	2822	7813.39	3052.5	1.356	0.00078659
C06B3.7	1825	626	2932	88	73	41	1681.32	71.1004	4.5636	0.0007411
swt-3	871	1019	1272	395	349	550	1045.16	423.715	1.3026	5.0039e-05
best-5	206	233	388	76	136	48	269.951	92.7459	1.5413	0.011928
C07E3.3	2278	1382	2009	127	221	217	1842.5	188.601	3.2883	3.8269e-31
C07H4.1	454	414	666	277	249	324	500.038	282.525	0.82366	0.040739
C08E8.4	3083	1350	3784	74	212	56	2607.11	123.315	4.402	2.906e-09
fbxa-98	280	242	422	69	97	143	306.541	100.216	1.613	3.4105e-05
C08F11.13	2071	1143	1615	449	810	397	1568.12	580.31	1.4341	0.001161
C10C5.2	1657	695	2705	73	126	37	1588.6	84.9078	4.2257	0.00023596
C14H10.3	1796	1695	1904	810	872	1035	1783.49	904.486	0.97953	0.0024026
C17H1.7	140	107	97	18	29	44	113.972	29.3264	1.9584	0.0006367
C18E9.9	3171	2004	3615	601	780	753	2839.02	718.261	1.9828	8.9404e-14
fbxa-82	183	74	217	29	31	22	150.104	28.3335	2.4054	0.00080385
C25D7.5	1208	701	1888	108	141	117	1208.88	124.569	3.2787	5.3032e-06
C25F9.6	72	34	76	6	11	21	58.1763	11.9556	2.2828	0.0044522
C26E1.2	575	249	367	113	185	130	384.591	146.728	1.3902	0.039303
C27B7.7	853	550	606	244	443	294	659.161	337.051	0.96766	0.049676
oac-5	89	82	105	14	36	4	90.7644	20.015	2.181	0.00012692
oac-6	598	827	1036	346	349	335	815.494	349.132	1.2239	0.0104
oac-7	159	68	206	28	20	39	137.045	28.2183	2.2799	0.0028748
C32H11.3	122	98	206	55	57	11	137.235	44.9559	1.6101	0.0094011
C32H11.4	3795	4699	8016	1290	402	671	5389.24	804.043	2.7447	3.8351e-05
C32H11.9	8441	6619	10951	10	10	0	8451.91	7.50741	10.137	1.7385e-158
dod-21	6857	6011	9462	11	43	1	7280.9	20.8142	8.4504	2.3617e-127
dod-24	30936	25387	42834	2095	1009	829	32216.9	1373.94	4.5514	3.3382e-48
cyp-36A1	870	489	917	449	337	522	733.015	431.528	0.76439	0.044361
C38H2.2	2866	2345	3428	1000	1298	1251	2821.57	1194.67	1.2399	1.2034e-05
C38H2.3	326	269	268	127	154	171	285.629	150.749	0.92199	0.046526
C44H9.4	399	281	340	116	190	186	334.359	164.496	1.0233	0.012604
C44H9.6	697	499	839	220	258	240	660.005	242.965	1.4417	4.6048e-06
C45B11.2	398	234	676	40	29	11	415.496	28.7009	3.8557	7.5946e-06
gale-1	6402	6837	7844	3653	3463	4584	6980.91	3876.67	0.8486	0.0091915
pyp-1	17208	11829	20725	8018	8133	12784	16106.8	9430.31	0.7723	0.019458
C48B4.1	4606	4277	4643	1259	2141	1522	4475.42	1684.82	1.4094	2.0109e-07
C49C3.4	10478	12839	10074	4327	4508	4654	11247.2	4543.62	1.3076	0.0117
C49C3.9	12563	7187	14747	637	784	517	11080.8	670.844	4.0459	3.8571e-22
C49F8.1	288	135	296	98	101	148	229.941	113.701	1.016	0.027984
C50B8.5	287	251	422	109	145	148	312.222	134.636	1.2135	0.0019646
C50F4.1	4791	2934	6619	852	1876	1036	4596.43	1305.83	1.8155	0.00046576
fshr-1	1617	1509	1814	713	864	1051	1628.71	870.067	0.90453	0.0070944
cdr-2	915	1391	1362	385	377	650	1230.45	457.141	1.4285	0.015884
nhr-170	247	183	192	84	110	74	205.023	92.538	1.1477	0.010208
tpra-1	1518	881	1489	390	629	487	1256.85	512.852	1.2932	2.9669e-05
D1054.5	376	314	551	149	216	203	402.711	191.059	1.0757	0.0039172
D2030.2	6955	5562	6699	3435	3554	4529	6316.15	3817.23	0.72652	0.03535
mfb-1	2188	961	1433	648	569	627	1479.54	621.254	1.2519	0.034166
E03H4.8	3387	1191	3331	208	252	243	2505.14	237.051	3.4016	1.6759e-05
clec-17	184	242	440	10	7	20	282.06	11.622	4.6011	3.4702e-07
E04D5.4	376	175	394	116	47	55	301.957	75.0642	2.0081	0.0002219
ugt-43	354	460	545	171	56	123	450.963	116.592	1.9515	5.0118e-05
ugt-44	7026	10303	11845	2491	2438	1924	9712.68	2356.42	2.0433	9.4231e-05
F01D5.1	680	787	1200	469	378	361	874.08	412.21	1.0844	0.01725
F01D5.2	731	812	1036	183	136	157	850.973	160.677	2.4049	1.3065e-15
F01D5.5	1500	1291	2232	435	463	202	1631.55	390.525	2.0628	4.7228e-09
F01D5.8	916	551	1024	195	323	179	803.224	242.705	1.7266	4.0231e-07
F07C6.2	266	177	397	105	122	182	269.451	133.288	1.0155	0.035987
F09A5.2	397	295	527	123	125	91	394.709	117.074	1.7534	2.1586e-07
F09C8.1	3482	2212	4433	1212	2151	1302	3259.52	1613.49	1.0145	0.041134
fbxa-88	118	105	246	6	24	2	150.595	11.9458	3.6561	1.797e-05
fbxa-18	107	78	208	7	34	15	125.378	19.5774	2.679	0.0026846
F11A5.15	209	138	238	74	76	56	189.346	71.0708	1.4137	0.0010799
F13A7.11	630	290	807	226	228	127	548.28	203.881	1.4272	0.032856
F15B9.6	1513	658	2238	63	44	89	1390.8	63.4362	4.4545	8.9485e-06
clec-42	103	89	68	14	28	1	86.8556	16.1518	2.4269	3.8687e-05
F16H6.10	2925	1038	4322	244	262	352	2596.22	282.795	3.1986	0.0054608
F17C11.11	7994	5153	9850	2932	1833	1720	7415.14	2231.96	1.7322	2.4657e-07
F19B2.5	10693	6177	7427	1968	758	816	7933.17	1227.54	2.6921	2.6884e-10
F19B2.6	194	211	219	66	92	75	207.479	79.2881	1.3878	0.0016973
F20C5.4	423	227	523	137	165	177	375.112	160.221	1.2273	0.0051477
F20G2.5	581	718	1144	48	118	11	799.82	65.8226	3.603	1.8203e-09
F21G4.1	909	584	1024	271	367	320	813.903	324.601	1.3262	1.4986e-05
F23H12.3	598	484	928	170	289	261	649.827	242.074	1.4246	0.00061647
F26A3.4	8048	5784	7889	4261	2956	4256	7095.49	3818.42	0.89393	0.0035498
F29G6.1	46	65	83	12	16	35	64.2517	19.7628	1.7009	0.043265
F32H5.1	1241	1359	1407	462	589	1011	1332.63	661.877	1.0096	0.0046257
F35B12.3	721	569	1072	370	367	600	763.902	434.633	0.81359	0.035286
clec-62	5910	3935	7607	850	1422	1083	5627.32	1143.07	2.2995	5.4569e-12
clec-63	84351	69166	119313	16286	27572	21320	88570.4	22176.7	1.9978	3.376e-11
clec-65	14415	8668	22050	5451	6910	4083	14401.2	5728.02	1.3301	0.036966
F35E12.4	1008	624	1378	24	138	20	965.34	67.0774	3.8471	1.0017e-13
F35E12.5	13549	11383	28125	607	243	469	16993.3	439.383	5.2733	2.0703e-08
dct-17	20695	20528	33143	1772	2563	514	24265.4	1769.53	3.7775	2.2755e-21
F35E12.8	3789	3266	6389	765	1167	311	4346.16	810.645	2.4226	1.6245e-06
F35E12.9	1798	1554	3360	425	489	583	2161.46	497.184	2.1202	0.00049524
clec-232	64	66	104	26	19	32	76.4682	25.2575	1.5981	0.025261
oac-20	952	1086	1137	578	430	451	1056.35	495.846	1.0911	0.0012171
F37A8.5	1390	662	1115	413	432	407	1020.74	424.539	1.2656	0.0024743
clec-167	58	78	56	14	28	4	65.0275	16.9418	1.9405	0.015657
ccch-1	3968	3808	3218	1952	1982	2130	3671.45	2037.91	0.84926	0.020177
F40F8.5	12968	17207	15535	2330	2493	2965	15343.5	2592.68	2.5651	2.75e-07
F40F12.7	2705	1991	3237	650	831	686	2576.95	738.171	1.8036	1.4065e-11
fbxa-144	67	53	142	5	23	13	83.6184	14.0919	2.569	0.0088374
F44G3.10	284	99	811	2	4	1	367.574	2.53312	7.181	0.0094011
F45D3.4	22237	12532	21923	4397	12479	3164	18298.8	7238.92	1.3379	0.039199
F46A9.1	117	38	122	17	11	20	87.3721	15.7248	2.4741	0.0053062
F46G10.1	4877	4003	7535	1696	2394	2139	5311.49	2104.7	1.3355	0.00049398
F46G10.4	850	651	1008	219	346	236	816.92	275.35	1.5689	1.4402e-07
F47A4.5	3380	2726	2690	1563	1424	1528	2910.56	1522.41	0.93494	0.002593
F47B8.4	346	184	416	45	125	44	302.673	76.1024	1.9917	0.00030988
fbxa-188	97	48	122	9	37	24	85.0536	23.8332	1.8354	0.0066947
F49C12.7	2809	2520	2959	1004	1924	1756	2732.78	1569.6	0.79997	0.017193
clec-240	23	5	53	0	0	0	24.8285	0	Inf	0.026955
F49H6.13	596	254	1590	2	1	0	756.16	1.11734	9.4025	0.00017744
F52E10.4	268	184	200	80	61	88	214.312	75.9355	1.4969	0.00065247
F53B2.8	18405	9002	25146	958	2040	594	16690.1	1291.29	3.6921	2.6604e-07
F53C11.1	4056	3239	5617	914	581	659	4189.4	731.805	2.5172	1.9555e-18
F54D1.6	3552	2553	3073	1125	1662	1457	3010.32	1434.57	1.0693	0.00025143
F54D5.3	11781	7827	15085	4790	5857	5419	11187.5	5433.03	1.0421	0.00081847
F54D5.4	11783	8221	18733	3830	2854	3812	12424.6	3504.31	1.826	0.00044864
F55B11.4	2796	1930	3790	1043	817	1239	2745.65	1022.5	1.425	6.0346e-06
F55G11.2	790	912	1393	527	243	147	1014.24	325.256	1.6408	0.0044576
F55G11.4	9000	10280	6162	1306	1806	537	8629.78	1313.96	2.7154	0.00039855
F55G11.8	1575	1222	3084	857	449	372	1880.92	584.62	1.6859	0.041124
F56D5.3	176	190	275	94	83	104	210.333	93.7326	1.166	0.011914
F56D5.6	1937	1413	2475	608	1213	753	1886.98	887.162	1.0888	0.010009
F56H9.2	26587	15358	34071	7136	14328	12429	24357.6	11393.3	1.0962	0.036061
F58E10.7	539	282	520	164	266	291	431.684	238.94	0.85333	0.03425
dgat-2	960	1013	985	338	287	885	985.27	467.225	1.0764	0.040715
F59C6.11	363	214	537	118	142	174	355.564	143.63	1.3078	0.020025
K01F9.2	560	383	724	156	332	135	538.115	220.278	1.2886	0.012067
K02C4.5	1179	678	1096	368	570	478	955.778	479.752	0.99439	0.0021616
K03H1.5	1664	858	1142	358	521	509	1190.23	465.427	1.3546	0.0026149
K03H1.10	1501	1156	1466	367	753	467	1351.85	546.787	1.3059	9.3086e-06
K06G5.1	32260	24024	35363	6616	7907	6619	29879.3	7205.96	2.0519	4.8338e-16
K08D8.4	2295	3284	3545	519	747	233	3044.66	538.581	2.499	2.5146e-06
K08D8.5	1932	1634	1939	1268	723	471	1812.38	866.619	1.0644	0.014569
K08D8.6	5946	4201	8290	1714	1187	1771	5944.89	1550.72	1.9387	2.8984e-08
nipi-3	4686	3250	3889	2052	1761	2856	3876.39	2180.87	0.82981	0.013884
dod-17	1389	1781	3015	596	298	290	2020.39	409.338	2.3033	0.00060754
K10D11.3	659	617	948	97	145	73	726.522	110.486	2.7171	3.4344e-19
K10D11.5	1795	1237	2180	292	578	273	1686.73	400.977	2.0726	1.6935e-11
K10D11.6	887	603	1341	93	134	103	908.583	112.694	3.0112	6.6703e-09
K10G4.3	126	88	155	14	49	4	119.441	25.0089	2.2558	4.3564e-06
LLC1.2	10586	8110	14282	4381	4040	5270	10688	4545.87	1.2334	7.5715e-06
hmit-1.3	1869	1737	1899	904	1154	1232	1821.05	1099.16	0.72837	0.045266
M01G12.9	1799	865	2297	205	271	247	1577.81	244.303	2.6912	1.4986e-05
M04C3.1	3445	2707	3794	785	1151	1194	3251.12	1044.37	1.6383	1.8404e-09
M04C3.2	268	272	532	47	112	59	347.156	75.792	2.1955	0.00071248
M28.8	2086	2175	2778	559	930	645	2320.04	732.044	1.6641	2.3969e-09
M28.10	4234	4608	4605	1719	2019	2007	4477.49	1934.31	1.2109	2.5223e-05
R02D5.3	1051	496	1175	104	208	104	868.573	145.417	2.5785	1.7917e-06
scav-5	562	706	1070	215	191	233	767.273	213.551	1.8452	0.000188
R07B7.6	622	560	858	198	396	188	666.104	274.218	1.2804	0.0024756
R09H10.5	5776	8796	8847	3015	3164	3234	7847.25	3172.4	1.3066	0.021572
R10D12.1	1135	795	1144	710	277	570	1001.93	516.801	0.9551	0.012663
swt-6	2531	1766	3396	602	449	862	2482.46	620.181	2.001	4.0766e-10
R10H10.3	3345	3135	4317	1819	1709	2526	3542.04	1988.57	0.83285	0.012851
ttr-29	178	64	191	52	28	34	136.937	38.773	1.8204	0.01889
mnk-1	23192	18337	16506	11417	10380	12851	19248.3	11557.2	0.73595	0.030359
T01D3.6	53409	16845	98033	3279	4654	2788	52259.7	3724.1	3.8107	0.021082
T01E8.8	432	358	729	167	191	261	490.094	203.328	1.2692	0.0065998
T02B5.1	370	329	433	50	69	33	371.656	53.5264	2.7956	1.6498e-15
T02G6.1	81	76	36	15	17	15	65.4564	15.9797	2.0343	0.044169
T04C12.8	300	179	426	113	97	116	289.403	109.236	1.4056	0.004246
T04F8.7	1087	1025	2126	163	526	129	1368.15	295.788	2.2096	0.001997
scl-22	462	261	246	136	77	124	318.234	112.092	1.5054	0.019286
T05F1.9	460	277	1146	23	51	14	591.046	31.71	4.2203	0.008932
nhr-213	110	65	162	36	52	52	107.59	46.8673	1.1989	0.044189
T07F10.1	2711	2015	2680	1322	1561	1601	2422.8	1505.92	0.68603	0.049845
T12D8.5	2907	1368	2089	594	1032	563	2056.22	762.463	1.4313	0.010444
sqst-1	12793	6305	9086	3769	4398	4260	9128	4193.05	1.1223	0.01245
T16G1.5	292	115	592	16	17	33	311.273	21.0866	3.8838	0.022538
T19C9.8	380	235	364	28	24	11	317.663	22.381	3.8272	8.4466e-23
T20D3.2	24851	16898	38185	6089	5376	7669	25639.6	6317.01	2.0211	5.0118e-05
ttr-23	594	417	1068	137	127	140	664.052	135.879	2.289	0.0014484
sptf-2	204	65	268	24	33	46	168.264	33.5893	2.3247	0.034666
T24B8.4	2567	2028	2484	1015	1191	1397	2324.93	1197.51	0.95715	0.0024743
T24B8.5	14178	10486	25818	6307	3516	6234	16154.4	5304.51	1.6066	0.023001
2019-06-01	2657	1878	2896	1143	1329	1386	2416.79	1294.55	0.90064	0.0036147
ugt-54	777	319	732	246	255	270	582.98	259.245	1.1691	0.031757
srz-100	14	32	47	1	11	1	30.7678	4.85555	2.6637	0.040816
fbxa-127	239	220	389	38	52	30	275.437	41.8067	2.7199	9.0927e-11
srz-99	126	120	257	29	36	13	162.189	27.8841	2.5402	0.00035303
zip-10	984	517	1241	236	411	209	875.532	299.441	1.5479	0.0056049
T28F4.5	14573	7696	13127	4971	5488	6024	11422.6	5516.97	1.0499	0.0004911
T28H10.3	20797	11287	19115	4049	7240	4077	16532.8	5339.24	1.6306	1.3082e-05
VZK822L.2	136	152	244	42	36	27	173.9	36.3367	2.2588	1.3163e-06
clec-50	16874	17397	17939	11233	9402	10574	17344.8	10514.4	0.72213	0.031272
Y17D7B.3	294	119	750	1	8	6	360.361	5.01987	6.1656	0.0067817
Y17G7B.8	2079	1973	3035	563	685	476	2315.48	594.888	1.9606	3.8844e-12
arrd-7	837	673	1114	265	395	288	852.92	324.731	1.3932	3.5113e-06
Y26D4A.3	30	70	130	6	17	0	75.1822	8.73004	3.1063	0.033752
comt-2	240	249	223	11	18	20	237.759	16.2142	3.8742	1.6496e-18
Y32F6A.4	2485	1955	3314	849	1158	978	2517.44	1013.64	1.3124	2.1273e-06
crp-1	722	508	1135	221	297	353	759.157	288.072	1.398	0.0048392
Y38H6C.9	212	71	262	26	26	27	171.306	26.6298	2.6855	0.0054344
fbxa-150	546	291	765	141	216	261	510.103	203.4	1.3265	0.031757
asp-17	127	164	161	50	24	60	151.136	43.3504	1.8017	0.00043904
Y41C4A.11	320	363	332	145	97	236	339.38	152.569	1.1534	0.0092288
Y43C5A.2	9685	8220	11795	2974	3430	3235	9712.59	3259.82	1.5751	1.9089e-09
Y43F8A.3	474	287	477	64	119	191	400.671	119.476	1.7457	1.4315e-06
Y43F8B.14	237	92	331	21	58	23	207.738	36.036	2.5273	0.0087125
Y44A6C.1	1974	1078	1792	931	803	1070	1565.21	931.555	0.74864	0.029914
Y46G5A.20	160	104	164	15	23	13	138.909	17.7578	2.9676	2.1224e-09
fbxa-128	553	218	1014	70	74	63	557.769	70.6796	2.9803	0.032474
Y47H9C.1	2505	2790	3352	14	33	62	2860.18	34.1369	6.3886	2.188e-64
Y47H10A.5	6103	4025	7036	410	796	309	5552.81	537.46	3.369	2.5178e-36
Y48C3A.5	561	360	810	207	272	200	554.999	233.043	1.2519	0.010511
Y51A2D.13	8224	2886	7468	1249	2145	1552	5896.38	1690.59	1.8023	0.013286
Y51B9A.8	223	54	220	0	14	5	155.632	6.69479	4.539	0.00031429
Y51B9A.9	178	124	208	35	69	69	165.355	57.5081	1.5237	0.0013209
Y51H4A.25	1652	1431	2549	251	624	213	1827.42	387.816	2.2364	2.556e-07
Y54E2A.4	13859	13436	13767	5913	6083	7764	13626.6	6549.1	1.0571	0.00039485
ttm-5	1050	1101	1706	421	609	567	1261.57	537.602	1.2306	0.00080748
Y56A3A.6	1224	1200	1056	612	719	661	1161.21	674.632	0.78345	0.039437
Y60A3A.16	241	186	330	48	92	92	245.298	77.1663	1.6685	3.6134e-05
Y62F5A.10	135	60	139	34	58	31	106.581	42.9086	1.3126	0.030289
Y66D12A.13	834	543	750	337	313	563	693.284	392.047	0.82242	0.042545
Y69H2.3	8650	8699	9155	5578	4615	4958	8793.82	5123.4	0.77939	0.015188
fbxa-90	192	80	177	53	61	82	143.362	64.4573	1.1532	0.031757
Y105C5A.15	969	745	868	377	391	411	848.941	396.645	1.0978	0.00079931
Y105C5B.15	3312	2885	4394	1818	1305	2450	3457.27	1812.99	0.93126	0.0040072
Y113G7A.13	158	86	111	23	23	34	115.541	26.221	2.1396	9.3736e-05
fbxa-115	355	213	380	162	129	157	306.077	150.289	1.0262	0.011424
Y113G7B.14	403	379	465	141	235	201	410.885	194.898	1.076	0.0044576
fbxa-30	136	48	138	10	9	7	101.92	8.96672	3.5067	2.4627e-05
fbxa-31	208	208	329	39	100	64	243.318	69.5663	1.8064	1.771e-05
fbxa-151	30	27	62	6	4	9	38.2446	6.10632	2.6469	0.010078
fbxa-33	379	150	477	32	48	24	317.793	36.4905	3.1225	0.00015382
fbxa-34	164	64	268	29	33	26	155.448	30.1552	2.3659	0.043265
fbxa-37	446	207	709	50	73	121	429.689	78.238	2.4574	0.011914
ugt-16	884	776	1567	212	372	350	1042.13	312.793	1.7363	0.0011301
ZK896.3	155	190	264	34	41	71	200.542	46.9122	2.0959	2.5489e-06
ZK896.4	482	369	405	168	187	106	413.72	161.338	1.3586	7.1281e-05
ZK896.5	1007	787	1596	55	121	17	1093.24	71.1213	3.9422	1.0642e-14
clec-186	5380	4894	9148	2302	1576	2819	6293.71	2191.7	1.5219	0.0004975
lact-2	6694	3916	6919	1981	1651	2327	5659.23	1973.27	1.52	1.4972e-08
nep-26	616	360	456	222	272	300	466.988	264.877	0.81806	0.044361
nit-1	1410	700	1550	655	292	725	1170.9	543.22	1.108	0.040527
ZK1320.2	7586	5695	10018	3291	3936	3501	7549.37	3640.46	1.0522	0.00014766
ZK1320.3	5585	4831	9230	3130	3133	3290	6357.2	3217.4	0.9825	0.018957
R166.6	11655	10796	11084	5521	5883	8583	11116.9	6544.25	0.76446	0.030467
C05D12.3	4258	4818	5446	2286	1681	2108	4816.43	2038.93	1.2402	1.3397e-05
C06G8.3	1429	1646	1776	631	598	918	1612.38	702.798	1.198	0.00015886
faah-2	5633	3603	6992	1684	1990	1338	5229.35	1734.16	1.5924	1.6175e-06
B0244.6	256	173	331	38	94	62	245.192	66.3681	1.8853	1.2807e-06
B0280.13	428	209	440	134	195	173	345.013	169.592	1.0246	0.02379
B0281.3	526	390	623	207	277	307	500.292	263.143	0.92693	0.014569
B0302.5	1037	783	1304	420	598	708	1014.31	570.142	0.83111	0.019286
B0403.3	602	295	367	168	119	250	410.897	173.139	1.2468	0.039451
dod-20	65	39	109	6	24	2	67.7465	11.9458	2.5036	0.0039172
C01B10.6	10390	9100	11629	2560	3404	3215	10225.1	3092.79	1.7251	4.4393e-11
C02F5.7	3681	2391	3020	1298	1967	1461	2971.56	1616.21	0.87861	0.01032
fbxa-105	409	244	529	112	176	81	379.166	130	1.5443	0.0013456
C03B1.14	619	308	840	150	163	188	561.671	167.115	1.7489	0.0044871
scav-1	2275	1842	3031	855	1176	1451	2324.16	1147.32	1.0184	0.00096029
irg-1	2220	610	4718	60	82	34	2328.05	62.4496	5.2203	0.014726
fbxa-162	410	231	498	42	82	43	365.209	58.2211	2.6491	2.0462e-09
C12D12.1	8487	9882	9302	1877	2033	2214	9247.61	2052.13	2.172	1.6395e-09
sox-4	618	407	652	154	247	168	544.107	195.583	1.4761	3.9705e-06
C14C6.5	5784	4946	5713	1849	2051	1805	5419.66	1941.07	1.4814	3.2327e-08
hex-2	2143	1692	2883	1059	1207	1365	2180.79	1211.36	0.84822	0.0079414
C15H9.11	420	291	542	160	114	284	404.75	177.24	1.1913	0.0025438
C16B8.3	6217	3287	6046	1573	1636	1561	5006.85	1616.21	1.6313	3.672e-07
C16D9.4	995	714	1446	128	183	133	1016.55	152.249	2.7392	4.951e-11
C17F4.7	94733	76452	123104	25784	19381	35490	95759.4	26243.8	1.8674	1.078e-12
C17H12.6	1152	1139	2800	528	496	80	1632.86	405.167	2.0108	0.041616
C17H12.8	14730	5548	17927	1778	1407	1486	12059.7	1583.64	2.9289	0.00042319
C18A11.1	1245	644	1634	193	479	231	1122.77	315.593	1.8309	0.0036719
C18B2.4	3631	2985	3427	1324	1555	1497	3308.23	1476.96	1.1634	5.1909e-05
C18B2.5	2824	3068	3498	1538	1592	2129	3110.92	1736.06	0.84152	0.013115
C18G1.6	40	38	79	4	16	8	50.6832	9.71952	2.3825	0.0036704
C18H9.6	1719	2113	2567	456	462	1510	2119.22	742.304	1.5135	0.0045966
hpo-15	8312	6432	10403	3215	5057	4244	8176.3	4238.89	0.94776	0.000924
C25H3.10	629	400	694	287	216	197	557.267	240.069	1.2149	0.00019378
C26B9.5	3674	3136	4586	2003	2028	2131	3724.5	2074.54	0.84426	0.006419
C28C12.4	158	234	270	41	32	80	220.394	48.3912	2.1873	0.00014835
C28G1.5	1168	698	1567	371	427	536	1099.99	441.194	1.318	0.0016583
C29F9.3	1532	1282	2523	243	344	327	1724.38	307.345	2.4881	8.4261e-08
C29F9.4	2430	1522	3305	314	423	336	2329.02	366.091	2.6695	1.613e-09
C30G4.7	740	476	909	349	393	363	685.188	374.508	0.8715	0.011002
fbxc-6	16	31	47	8	3	3	30.9997	4.87525	2.6687	0.021534
fbxc-7	51	33	75	6	16	10	50.9656	10.9794	2.2147	0.0066947
C34D10.2	6023	4794	5059	1753	3478	2134	5240.54	2540.69	1.0445	0.012839
C34H4.1	5127	3356	9182	317	304	234	5626.13	294.615	4.2552	7.8055e-07
C34H4.2	6301	6790	7617	1259	1864	958	6863.83	1429.88	2.2631	1.0463e-15
C38C3.4	858	525	789	366	437	410	705.308	410.02	0.78256	0.031296
C39H7.4	1646	1448	1608	332	569	341	1552.8	430.091	1.8522	1.986e-11
clec-3	366	347	423	51	32	5	374.456	32.3058	3.5349	1.7099e-22
oac-59	611	482	729	356	317	356	594.006	346.035	0.77956	0.042949
C42D8.1	722	313	780	197	230	245	577.806	225.094	1.3601	0.012112
C45E1.4	255	141	314	104	94	85	227.369	96.6205	1.2346	0.0038994
C45G9.6	1432	1171	2059	576	641	987	1512.32	717.324	1.0761	0.00074162
acs-17	4062	2788	3624	1468	1904	1738	3423.89	1727.28	0.98713	0.00079561
fhod-1	2447	1866	2677	1016	1515	1685	2281.85	1398.19	0.70664	0.047822
ugt-24	563	223	748	87	68	85	483.85	80.4006	2.5893	0.0026569
C49C8.5	4423	4154	7654	1089	1262	1362	5264.59	1242.7	2.0828	3.3565e-06
phat-3	556	480	785	254	263	255	592.765	261.3	1.1818	0.00039485
irg-2	2176	943	3172	56	76	64	1985.1	66.5789	4.898	7.5296e-07
C49G7.7	1341	596	2788	92	108	22	1476.51	81.0082	4.188	0.0062099
C49G7.10	1751	1367	2381	423	324	238	1783.37	342.211	2.3816	8.9006e-17
C50F7.5	6315	1975	2520	61	132	66	3479.42	90.4507	5.2656	0.00063286
C53B7.3	3631	2455	3876	1717	1834	2165	3235.09	1904.12	0.76468	0.01964
cebp-1	2834	1936	2300	829	743	535	2317.42	730.221	1.6661	4.9184e-10
D1007.3	88	108	98	32	44	33	98.5028	37.3241	1.4001	0.025404
E02C12.8	745	765	1749	119	263	167	1048.7	188.635	2.4749	0.0055355
clec-45	327	31	398	0	0	1	231.831	0.263352	9.7819	0.00025289
F07C4.6	49	51	43	4	3	0	47.8549	2.61882	4.1917	5.7823e-06
F09F7.5	1776	1309	1863	387	750	550	1614.75	574.825	1.4901	1.1558e-07
F09F9.1	223	115	224	60	69	90	180.58	72.2034	1.3225	0.0047893
clec-160	1712	1550	1907	675	784	988	1701.81	808.813	1.0732	0.00069151
F10D2.10	939	1243	1784	215	234	947	1305.55	418.102	1.6427	0.036501
F10E9.12	2653	1308	2469	415	573	397	2066.75	476.803	2.1159	1.4107e-07
F13H6.1	2054	1572	1721	823	894	1081	1761.41	929.817	0.92171	0.0050171
F13H8.1	215	165	250	53	105	65	205.289	76.8827	1.4169	0.00080748
F14B8.6	1338	564	1637	273	424	477	1121.39	388.577	1.529	0.027965
F14F9.3	73	28	140	14	2	5	75.1509	7.21738	3.3802	0.03497
F14F9.4	1675	763	2312	114	116	89	1504	109.791	3.776	3.2856e-06
F14H12.3	342	361	463	200	114	208	384.328	171.889	1.1609	0.0031892
F15A8.6	539	553	849	259	291	337	634.919	295.484	1.1035	0.0014025
pud-4	3995	4289	3346	1562	1042	1261	3905.2	1304.99	1.5814	0.00075583
F19C7.1	10774	11280	12469	2484	2744	2942	11442.9	2739.5	2.0625	2.72e-15
F19C7.2	913	480	1186	141	186	230	822.733	183.712	2.163	5.423e-05
F19C7.5	64	23	61	12	1	15	46.9529	8.73357	2.4266	0.0077552
F19C7.6	46	22	75	1	4	5	45.1275	3.21994	3.8089	0.00066732
F19F10.3	216	134	327	91	97	110	216.386	99.591	1.1195	0.039906
F21C10.10	6558	4186	5368	2454	1886	2532	5261.67	2290.93	1.1996	2.1633e-05
F21F3.3	551	139	399	8	65	22	343.788	33.696	3.3509	0.0042861
F22H10.3	19376	10455	29906	4512	4927	6248	18971	5192.18	1.8694	0.0088556
F23F12.12	2425	1433	2232	1192	333	1377	1974.24	927.538	1.0898	0.031757
F25A2.1	1071	668	1421	42	38	27	1014.82	37.105	4.7735	3.161e-22
F25E5.5	587	447	951	232	330	357	638.826	305.835	1.0627	0.033867
F28B4.3	10488	16268	13338	3549	3666	5165	13555	4069.54	1.7359	0.01245
F28F5.6	526	413	655	270	150	168	518.752	200.846	1.369	3.3182e-05
F31F7.1	8599	6602	11441	3384	4295	5507	8639.86	4340.74	0.99307	0.00080385
F32A5.8	690	582	772	279	354	490	670.268	367.31	0.86774	0.026563
F35D11.3	1244	847	1250	516	735	724	1087.52	662.177	0.71576	0.0497
F39E9.1	621	512	834	319	248	341	639.972	302.015	1.0834	0.0016532
F39G3.5	572	382	693	133	285	279	532.25	231.714	1.1998	0.00067452
nep-14	204	251	366	18	155	53	269.809	80.0989	1.7521	0.02382
nhr-183	199	117	157	60	61	94	154.011	70.1837	1.1338	0.039303
F41C3.2	1299	815	795	585	122	224	957.059	320.315	1.5791	0.03237
F41C3.8	226	127	277	66	85	106	201.921	84.7629	1.2523	0.0055355
F41G3.10	1596	1423	2153	803	852	1189	1689.33	934.793	0.85373	0.012515
ttm-4	3867	2698	4162	755	1144	1266	3487.98	1049.65	1.7325	1.4991e-10
F42G2.2	599	332	527	178	292	223	471.879	236.152	0.9987	0.0094011
fbxa-182	763	685	555	268	242	276	668.642	263.896	1.3413	0.00047967
F42G2.5	212	159	200	61	120	88	187.176	91.6347	1.0304	0.034447
F43C11.8	28	12	27	1	5	0	21.3893	2.28732	3.2252	0.02607
nhr-184	186	136	249	74	78	61	184.687	73.1559	1.336	0.0025438
F44E7.5	6512	9208	9128	1411	1143	1518	8319.82	1356.11	2.6171	4.5403e-07
F45D11.15	35	38	95	8	16	6	53.88	10.6592	2.3377	0.042991
F46H5.7	10111	5670	9907	4192	4909	6011	8291.16	5005.55	0.72805	0.025222
btb-21	225	116	284	71	59	86	199.404	71.3411	1.4829	0.0028874
F47D12.6	606	322	892	124	196	162	578.524	163.413	1.8239	0.0067025
F48C1.9	182	196	368	30	13	84	242.145	38.1133	2.6675	0.0002049
F48G7.13	79	77	62	29	11	4	72.9437	15.9103	2.1968	0.0008635
oac-31	132	245	190	47	51	42	192.85	47.8822	2.0099	0.031925
oac-32	574	124	1002	51	4	21	524.116	25.7633	4.3465	0.028147
bcmo-2	583	883	1013	271	403	294	825.818	331.583	1.3165	0.028365
irg-3	11018	13407	15951	546	745	932	13381	731.793	4.1926	1.0702e-24
F54E2.1	14136	11552	16433	2269	1623	2292	13770.3	2058.88	2.7416	4.984e-26
tag-234	2580	1929	5512	424	658	414	3189.39	517.232	2.6244	0.007575
sago-2	1071	1137	1036	428	545	695	1083.2	549.292	0.97965	0.0055163
fbxa-190	157	112	259	86	46	74	169.297	68.6859	1.3015	0.032172
F56C3.9	925	1019	1173	78	14	29	1032.55	41.6097	4.6331	1.5743e-44
F56C9.7	5891	6003	8123	3192	3226	3722	6580.12	3389.62	0.95699	0.001457
F56D2.5	833	349	1157	95	112	117	738.242	108.663	2.7642	0.0013931
clec-67	2661	2062	5600	303	657	273	3292.49	435.357	2.9189	0.001779
F56F10.1	5591	5232	7354	2030	1715	2183	5958.3	1977.89	1.5909	3.118e-09
klf-1	1014	943	1070	430	696	525	1000.02	563.261	0.82815	0.015902
F57B9.3	130	55	145	6	8	15	104.861	9.22301	3.5071	1.0512e-06
F58F9.3	622	317	488	225	278	251	461.603	255.378	0.85402	0.039199
asp-8	596	446	650	92	367	115	551.869	204.994	1.4287	0.011914
H02F09.3	733	399	848	95	160	38	634.91	106.297	2.5784	7.5021e-09
H06I04.6	3011	1404	2849	916	1027	1076	2328.19	1013.69	1.1996	0.0041712
H34I24.2	17060	11556	16017	2843	3677	2810	14556.8	3194.75	2.1879	5.4818e-18
H43E16.1	1698	2225	2470	212	335	130	2127.53	240.643	3.1442	2.878e-12
swt-1	1508	1503	2157	751	801	842	1694.34	804.756	1.0741	0.00042568
zip-2	12896	8648	12516	5061	5465	5274	11091	5343.61	1.0535	0.00016253
lron-7	9491	6985	10690	4082	4326	5338	8843.21	4564.03	0.95426	0.0013467
K04A8.1	1691	1201	2255	450	474	550	1662.66	491.896	1.7571	5.8929e-10
K05F1.10	661	401	876	240	270	383	621.633	292.566	1.0873	0.0058791
K06A9.1	2774	4327	2393	335	787	131	3257.72	459.631	2.8253	0.009541
K06A9.2	618	321	600	188	239	180	495.17	208.134	1.2504	0.00074514
oac-57	936	670	2215	173	183	176	1209.39	180.07	2.7476	0.029363
K10B2.2	1487	1638	2050	551	588	859	1708.63	654.091	1.3853	4.1378e-06
K11H12.3	221	54	259	43	33	9	166.589	30.8106	2.4348	0.044832
K12H4.7	23810	21910	28382	10285	12538	9822	24358	11173.5	1.1243	3.6701e-05
M02H5.8	9443	7588	17613	851	1338	1226	11118.5	1148.83	3.2747	3.9705e-06
R02D3.8	3052	2084	3633	1519	1485	2248	2838.55	1719.33	0.72331	0.040494
R03H10.6	153	69	152	31	30	31	119.538	31.0527	1.9447	0.00018032
R07C12.2	683	508	700	263	403	373	617.893	349.455	0.82225	0.028673
R08E3.1	15375	17469	15031	4154	4634	3994	16043.7	4354.79	1.8813	3.1383e-06
R08E3.2	2827	3460	2840	788	909	659	3069.19	811.614	1.919	9.7466e-05
cyp-33C8	659	491	959	195	226	259	680.709	226.511	1.5875	4.4936e-06
R08F11.7	75	31	49	10	16	9	49.9238	12.1824	2.0349	0.013902
R09A1.3	532	224	599	102	113	139	430.372	117.407	1.8741	0.0021616
T02C5.1	8838	5560	9276	3401	4088	5671	7665.47	4310.65	0.83047	0.0092905
fut-6	412	584	767	194	199	147	583.192	186.277	1.6465	0.0019414
bath-46	112	71	189	12	10	10	118.564	10.8741	3.4467	1.2325e-05
T08B6.2	58	24	66	1	16	18	46.9627	11.2533	2.0612	0.023556
fbxa-3	111	69	144	34	39	43	104.115	38.77	1.4252	0.015032
fbxa-54	354	239	540	97	188	130	363.396	142.015	1.3555	0.017018
fbxa-55	834	364	938	157	228	194	679.376	196.231	1.7917	0.0020473
fbxa-59	1530	994	2230	188	415	229	1524.59	288.648	2.401	2.7537e-06
fbxa-60	3662	2754	4984	570	797	609	3690.14	675.504	2.4496	3.8556e-16
T17H7.7	408	412	429	175	209	179	414.604	191.581	1.1138	0.0029009
T19D12.4	22559	14080	34609	1808	2392	1284	22768.1	1919.82	3.568	1.4785e-08
T19D12.5	257	232	233	43	46	35	239.388	42.6516	2.4887	6.0543e-10
T21H3.1	25465	22687	28327	12971	15664	15057	25158.5	14737.6	0.77154	0.013944
T22B7.3	814	553	620	408	365	357	652.369	383.801	0.76533	0.042991
T23F4.2	702	440	867	222	279	193	646.89	239.388	1.4342	3.8687e-05
T24C4.4	7525	2890	14891	220	584	132	7884.58	339.754	4.5365	0.0046568
T25D10.1	781	509	570	224	233	249	610.134	237.198	1.363	3.5924e-05
T28B4.4	244	140	378	92	74	117	242.563	92.9657	1.3836	0.037089
W02G9.4	1991	1641	2555	429	617	570	2016.32	544.398	1.889	5.1301e-12
trpl-2	258	212	327	129	126	127	259.816	129.139	1.0086	0.019813
W04B5.3	6347	5519	4863	1455	1728	1567	5565.41	1609.87	1.7895	2.9861e-08
zip-11	1025	1441	1602	318	279	506	1355.36	357.01	1.9246	6.7341e-05
Y4C6B.2	259	264	235	104	106	153	253.068	119.138	1.0869	0.021785
Y22D7AL.15	5543	2527	7119	539	1185	676	4819.98	830.833	2.5364	0.00022918
Y22D7AR.2	216	134	271	65	82	100	199.76	81.6638	1.2905	0.0043225
Y22D7AR.6	657	428	980	241	344	227	661.783	280.276	1.2395	0.022392
Y22D7AR.7	106	45	173	6	12	15	101.823	10.7596	3.2424	0.0052105
fbxa-74	1376	941	2942	222	273	227	1667.48	246.037	2.7607	0.010865
dmsr-2	277	180	307	101	98	109	247.317	103.378	1.2584	0.0024473
Y34B4A.6	14147	13070	19935	4485	4385	5712	15404.7	4832.92	1.6724	2.4836e-10
Y34B4A.9	13079	8820	20452	3169	3139	3917	13570.9	3399.12	1.9973	0.00014835
Y34D9A.8	565	302	535	202	264	294	452.006	252.892	0.83782	0.034871
Y34F4.5	1311	925	1557	540	826	561	1229.86	663.006	0.89141	0.011177
fpn-1.1	1951	986	1797	690	534	763	1523.72	659.022	1.2092	0.00039178
Y38C1AA.6	254	236	353	101	92	58	275.641	87.6419	1.6531	9.8422e-06
Y39A3A.3	78	36	86	3	17	15	63.7884	11.5805	2.4616	0.0007408
Y39A3A.4	265	174	375	11	35	5	261.44	18.7944	3.7981	1.3274e-13
ugt-31	1862	903	3067	117	156	102	1840.79	129.68	3.8273	0.00014052
Y40D12A.2	3044	4807	4355	1052	1360	1438	4111.07	1286.8	1.6757	0.0097161
Y41D4B.15	239	148	333	17	11	1	230.766	10.7211	4.4279	5.0514e-15
hpo-6	10976	10164	14046	1116	1284	761	11539.2	1102.77	3.3873	1.1206e-38
Y41D4B.17	439	646	658	66	249	66	583.369	137.229	2.0878	0.0019681
Y41D4B.18	492	572	862	47	94	12	631.577	56.4999	3.4826	7.176e-13
Y45G5AM.3	1326	531	1693	327	311	368	1121.43	336.259	1.7377	0.023779
clec-174	624	430	1017	172	272	17	663.295	172.019	1.9471	0.0041473
Y46D2A.2	2131	1418	2308	578	405	501	1899.62	499.41	1.9274	1.9269e-12
Y48G9A.9	2080	1300	2477	843	1064	1240	1887.99	1044.33	0.85428	0.0077069
ugt-29	1902	951	2907	546	547	800	1824.41	620.97	1.5548	0.04759
Y51F10.7	21550	15643	32289	6637	8128	7159	22374.7	7440.76	1.5883	0.00011132
Y53G8AM.5	535	300	815	12	19	1	525.035	11.9613	5.456	1.6233e-11
Y53G8B.2	1776	1674	2006	890	612	1664	1799.38	999.584	0.8481	0.029363
fbxa-66	210	55	209	1	10	20	148.717	9.47509	3.9723	0.00097323
clec-85	16259	14115	18710	4843	4447	2912	16104.2	4250.6	1.9217	2.1203e-14
Y54G2A.10	442	341	744	176	238	219	491.033	213.621	1.2008	0.025664
Y54G2A.11	4144	3000	3418	1815	2004	1515	3470.78	1834.18	0.92013	0.0016867
clec-83	6792	3162	10835	1225	1586	1691	6558.61	1503.66	2.1249	0.022567
clec-84	2001	2130	2550	747	1125	666	2208.41	881.403	1.3251	5.6216e-05
Y55F3AM.10	751	390	812	115	226	245	626.309	193.497	1.6946	5.0418e-05
Y58A7A.3	5586	2143	5875	580	559	440	4314.44	543.237	2.9895	2.2331e-05
Y58A7A.4	515	141	510	26	29	23	366.338	26.7288	3.7767	0.00043354
catp-7	5088	3622	3974	1885	2424	2114	4171.42	2178.93	0.93692	0.0016583
epg-9	4271	2436	3767	2065	1680	2233	3394.17	1990.45	0.76997	0.017519
Y69A2AR.25	56	31	88	7	17	9	55.5995	11.4668	2.2776	0.0038624
Y71G12B.2	205	153	420	35	32	39	247.98	35.3942	2.8086	0.0025331
pho-9	688	737	822	257	452	351	744.865	360.285	1.0478	0.0036401
gpa-17	697	370	1004	206	236	285	658.744	241.232	1.4493	0.020276
nlp-40	15110	9213	18441	5932	6246	7689	13758	6598.93	1.06	0.00039178
Y77E11A.2	3392	2203	3869	1370	1357	1480	3060.61	1413.28	1.1148	9.315e-05
fbxa-25	94	26	79	4	15	12	62.786	10.3888	2.5954	0.013418
fbxa-26	219	167	276	50	97	57	215.03	70.6029	1.6067	8.3162e-05
fbxa-14	438	349	936	131	171	157	549.909	155.059	1.8264	0.044901
fbxa-15	81	64	146	25	27	32	93.4402	27.9641	1.7405	0.0045027
Y82E9BL.12	24	8	40	2	0	0	22.4481	0.733191	4.9363	0.0050171
fbxa-79	577	372	893	121	72	98	589.286	97.825	2.5907	9.8422e-06
fbxa-19	189	198	308	63	88	111	227.285	86.1324	1.3999	0.0013548
Y82E9BR.13	266	175	359	96	144	143	257.39	128.169	1.0059	0.019783
Y94H6A.10	11344	6034	5790	1458	686	1276	7593.71	1134.06	2.7433	0.00014872
Y102A11A.3	2462	2654	2958	836	1345	1414	2676.87	1195.53	1.1629	0.00010927
Y102A11A.9	189	99	126	44	57	84	134.689	60.148	1.163	0.046697
fbxa-63	231	155	278	49	68	82	214.678	65.6799	1.7087	5.5466e-05
fbxa-61	247	161	376	23	80	81	251.081	60.4948	2.0533	0.00059073
sdz-35	203	77	455	5	6	7	228.146	5.98131	5.2534	0.0090753
ZC239.14	200	117	176	6	44	55	159.962	33.5863	2.2518	2.8e-06
ZC328.3	2004	1750	2787	814	901	993	2131.69	906.032	1.2344	1.9926e-05
nekl-2	1177	873	982	645	544	520	997.266	582.372	0.77604	0.026643
dod-19	50057	36402	62963	7069	5936	5685	48424.1	6368.9	2.9266	1.4328e-30
ZK6.11	47508	36055	55890	6450	4744	4404	45397.1	5346.73	3.0859	1.5885e-33
ZK418.7	324	322	683	133	150	149	428.861	145.618	1.5583	0.025124
ZK1055.6	1975	914	2027	367	464	423	1571.41	424.182	1.8893	5.484e-05
ZK1055.7	3268	1809	3186	674	668	635	2665.84	670.923	1.9904	7.3374e-12
ZK1290.5	1276	1346	1003	410	172	285	1218.5	291.432	2.0639	0.000133
ZK1290.10	448	343	557	45	67	46	438.157	54.3487	3.0111	1.5662e-18
ZK1290.13	808	628	929	345	476	372	771.458	407.295	0.92151	0.0057295
C39H7.2	65	23	80	7	4	3	52.9045	4.8928	3.4347	0.00049524
T12B5.9	137	48	80	6	4	2	85.0115	4.26286	4.3178	3.8827e-05
F43C1.7	182	63	382	16	2	6	194.496	8.21393	4.5655	0.017354
srz-87	27	13	20	0	0	0	19.3899	0	Inf	0.00079931
Y75B8A.39	49	20	84	4	3	4	47.9526	3.67222	3.7069	0.0058489
F17C11.13	87	61	88	31	19	26	76.9161	25.5104	1.5922	0.020951
hke-4.1	5016	6265	6710	2968	3116	4336	5990.82	3426.95	0.80583	0.0268
tag-244	1044	913	1484	239	391	186	1120.56	286.801	1.9661	7.6262e-10
C36B1.13	158	55	155	6	50	14	116.529	25.0938	2.2153	0.014341
C54C6.7	341	196	495	75	113	78	329.248	91.4445	1.8482	0.001604
F28E10.5	121	55	124	10	8	20	95.8304	12.0062	2.9967	9.2557e-07
Y71G12B.32	99	33	133	6	12	11	83.0981	9.70619	3.0978	0.0054131
F42G2.7	32	9	21	0	1	1	19.6822	0.647497	4.9259	0.0060132
ZK1290.14	635	662	751	279	447	215	678.106	330.614	1.0364	0.021028
Y82E9BL.18	288	122	459	58	36	62	273.27	51.4196	2.4099	0.023198
C18H7.11	1703	636	1795	309	416	122	1309.74	305.211	2.1014	0.0037588
Y69A2AL.2	7115	3453	9526	693	1492	748	6383.68	1024.18	2.6399	9.0776e-05
clec-173	1377	1689	1975	470	487	709	1672.06	546.095	1.6144	1.2527e-06
Y54G2A.49	519	564	762	112	158	104	607.161	129.142	2.2331	8.8334e-13
T19E7.6	505	272	523	192	237	287	418.117	237.011	0.81895	0.046697
fbxa-87	74	51	91	11	42	10	69.8728	22.8002	1.6157	0.014488
T24C4.8	877	143	1550	29	56	23	788.35	38.2005	4.3672	0.046947
F52E1.14	18567	11095	25887	3948	3784	6129	17775.7	4515.01	1.9771	5.1499e-05
C35B8.4	520	281	740	133	188	284	490.708	195.768	1.3257	0.037949
Y55F3BR.11	323	195	439	93	133	149	306.641	124.424	1.3013	0.0036526
T06E6.15	79	39	92	15	13	6	67.0489	12.0729	2.4734	0.00027607
Y37A1A.4	92	75	117	16	20	41	92.5326	24.3459	1.9263	0.0025438
Y54G2A.52	1051	484	1376	257	407	357	923.574	344.579	1.4224	0.03655
C54D10.13	370	253	460	74	165	117	350.069	121.324	1.5288	1.6936e-05
C06C3.11	100	74	110	19	38	34	92.5503	30.5168	1.6006	0.0097161
C25F9.11	1164	505	1769	29	32	7	1083.54	24.7674	5.4512	2.7656e-07
C25F9.12	184	81	182	3	20	2	142.75	9.3094	3.9387	2.6007e-10
Y43F8B.15	48	27	61	0	14	3	43.54	6.16809	2.8194	0.0014006
Y37H2A.14	2363	2229	2859	95	450	98	2451.18	233.5	3.392	7.0164e-36
F33H12.7	1876	1496	2810	103	137	48	1999.82	103.028	4.2788	7.9607e-24
C25F9.14	196	180	306	58	105	115	221.855	91.8833	1.2717	0.0042033
F08A8.8	77	67	73	22	32	21	71.693	25.8881	1.4695	0.041661
F10A3.17	1285	801	1914	553	475	540	1279.48	527.406	1.2786	0.012927
C41G7.8	973	500	1396	105	173	140	911.511	141.819	2.6842	0.00011955
C49G7.12	2194	792	3797	51	46	13	2117.43	39.7906	5.7337	9.8479e-05
C08E8.10	203	136	203	90	39	101	176.311	74.5738	1.2414	0.013874
M04D5.3	1042	721	1194	267	307	330	959.058	302.72	1.6636	1.9837e-08
K08D8.7	142	116	221	46	74	32	154.913	53.7174	1.528	0.0015389
B0462.5	285	118	287	44	108	74	219.715	77.1059	1.5107	0.022645
ZC239.22	142	75	116	11	65	21	107.77	34.5324	1.6419	0.016855
C25F9.16	239	34	409	1	1	0	208.925	0.750741	8.1205	0.0014441
Y43F8B.23	145	33	206	1	20	4	119.063	9.10291	3.7092	0.01796
K08D8.12	310	298	663	64	116	58	409.225	83.2974	2.2966	0.0030437
F27E5.9	951	605	1756	66	145	71	1052.46	98.5944	3.4161	0.00016827
Y105C5A.1281	82	51	77	17	18	34	68.2018	22.1007	1.6257	0.037113
linc-38	29	17	63	0	12	0	34.3356	4.60974	2.8969	0.046376
anr-32	114	101	69	30	20	14	95.2442	22.3677	2.0902	0.00066732
anr-42	11	20	23	0	0	0	18.0363	0	Inf	0.001723
K02F3.15	45	12	48	5	4	1	32.9057	3.63291	3.1791	0.0060486
F35E12.13	50	37	82	0	2	0	54.2912	0.768291	6.1429	1.8216e-09
F21C10.18	48	36	73	0	1	17	50.6083	4.86113	3.38	0.00034532
