# Supplementary material for: The bZIP Transcription Factor ZIP-11 Is Required for the Innate Immune Regulation in Caenorhabditis elegans
Source: Front Immunol. 2021 Nov 5;12:744454. doi: 10.3389/fimmu.2021.744454 (PMC8602821; doi:10.3389/fimmu.2021.744454)
Supplement: Supplementary file 3 [file Table_2.xlsx]

## Sheet: WT_PA14vsWT_OP50_down
Table S2. The down-regulated genes upon P. aeruginosa PA14 infection.
Gene Name	WT_PA14_readcount			WT_OP50_readcount			WT_PA14_readcount	WT_OP50_readcount	Log2(fold change)	Adjusted p value
	1	2	3	1	2	3
aat-2	278	113	116	293	308	381	164.824	326.066	-0.98424	0.03497
aat-3	1759	1000	1188	1853	2109	2702	1288.71	2201.04	-0.77226	0.033542
aat-7	2	1	8	41	25	32	3.386	33.0613	-3.2875	0.0056878
acn-1	773	103	149	816	1514	1471	324.515	1268.13	-1.9663	0.039703
alh-9	4685	4603	4390	8197	5714	12171	4551.83	8405.24	-0.88484	0.0025438
alh-12	1238	1098	1275	2382	2278	2693	1190.85	2457.52	-1.0452	0.0009424
amt-1	6	9	6	147	31	216	7.15106	122.682	-4.1006	0.0090993
amt-4	669	1055	864	1515	1559	1641	875.297	1586.43	-0.85794	0.043482
aqp-8	1583	1254	1584	1981	2626	4971	1450.54	3044.11	-1.0694	0.020016
cdh-9	98	31	89	162	230	231	68.9452	208.576	-1.5971	0.0010462
ceh-10	104	7	44	101	136	219	48.1009	146.944	-1.6111	0.034983
ceh-20	1820	698	1194	1768	2111	2683	1191.81	2165.64	-0.86164	0.03497
pros-1	285	65	130	306	537	540	152.459	460.674	-1.5953	0.042012
ceh-32	1129	327	881	1197	1354	1956	739.693	1474.06	-0.9948	0.01796
ceh-36	305	72	270	422	318	537	202.964	418.281	-1.0433	0.041492
ces-2	1021	100	292	1060	1487	1702	442.852	1408.04	-1.6688	0.029251
cfz-2	1107	348	633	1163	1315	1618	667.409	1357.6	-1.0244	0.024618
cpi-1	9004	4758	9641	14165	9232	16846	7513.02	13175.7	-0.81041	0.031393
cnc-3	122	99	107	466	294	743	108.232	479.443	-2.1472	1.62e-06
col-8	4935	5373	10298	26978	16242	51651	6683.45	29731.7	-2.1533	0.0025438
col-20	10465	10050	22057	31042	25363	69720	13714.4	39483.8	-1.5256	0.025184
col-34	209	96	155	316	248	332	148.344	298.545	-1.009	0.032248
col-80	3103	5829	7014	29460	13175	44210	5316.91	27503.8	-2.371	0.0018921
col-93	2285	2599	4071	19548	7186	26988	2930.9	17034	-2.539	0.0059072
col-94	105	86	149	857	262	1588	110.357	833.021	-2.9162	0.036704
col-98	2216	2868	3810	16993	7055	18308	2936.75	13761.1	-2.2283	0.0032248
col-101	11989	21897	24188	74716	32882	84607	19435.1	62303.4	-1.6806	0.016384
col-103	2690	4073	5659	19719	8505	25114	4102.33	17109.9	-2.0603	0.0043096
col-106	18255	21960	26045	51432	30372	68818	21957.7	48645.3	-1.1476	0.0042816
col-118	274	153	323	526	391	745	240.618	539.227	-1.1641	0.0014006
col-119	10225	14691	18888	59191	36275	103693	14506.7	62941.8	-2.1173	0.00022563
col-122	23852	38595	38077	76876	43971	108784	33748.4	73722.1	-1.1273	0.026601
col-140	12658	14192	17748	57562	34404	70920	14729.8	52995	-1.8471	6.32e-07
col-143	8906	20607	15796	55582	26843	65730	15483.3	47997.8	-1.6323	0.010156
col-149	20	14	23	87	51	204	18.4953	105.209	-2.508	0.019382
col-155	356	312	454	592	433	958	366.92	635.65	-0.79277	0.037898
col-160	1952	3487	3271	16589	6414	19749	2935.81	13746.3	-2.2272	0.0064828
col-178	5632	8033	10354	29000	19281	43056	7952.73	29376.8	-1.8852	1.34e-07
col-179	1168	1366	3028	7847	4585	14344	1793.94	8415.5	-2.2299	0.0015405
col-181	23487	37325	33932	68951	42442	95680	31909.7	66778.5	-1.0654	0.015624
col-184	12186	16198	20632	38766	22758	55547	16220.8	37582.2	-1.2122	0.0075296
cpn-2	344	124	204	391	501	586	215.74	490.12	-1.1838	0.003917
cpr-5	172	131	187	952	2868	4337	159.982	2592.88	-4.0186	0.00089125
cpz-1	18343	11876	15229	25696	16828	31730	14846.1	24240.6	-0.70734	0.040372
cut-6	89	52	23	122	144	187	54.734	149.288	-1.4476	0.0040618
dao-2	2999	290	1060	3299	4804	5496	1359.4	4502.21	-1.7277	0.0145
dao-3	1963	1270	2044	2634	2306	5180	1711.4	3215.61	-0.90992	0.015907
dhs-5	319	120	235	389	403	672	215.619	474.389	-1.1376	0.0026544
dhs-25	1322	635	1180	6034	4554	8058	1008.4	6083.52	-2.5928	1.61e-22
dhs-27	751	411	614	946	946	1425	575.704	1085.48	-0.91493	0.0097604
dhs-29	541	161	417	616	651	980	354.595	733.986	-1.0496	0.0045426
dpy-18	3127	1320	1917	3488	3432	4582	2054.8	3803.75	-0.88842	0.008734
dyf-5	61	21	29	76	95	141	35.7413	101.488	-1.5056	0.015141
ech-6	6206	6038	7304	17409	13749	27830	6448.47	18992.8	-1.5584	2.19e-09
efn-2	305	116	297	476	711	925	228.119	691.227	-1.5994	0.0001137
efn-3	65	44	118	162	125	194	72.3661	158.497	-1.1311	0.049217
elo-9	237	200	219	457	557	542	216.554	524.24	-1.2755	0.0004371
epi-1	8324	5314	5276	8775	9067	13119	6222.4	10154.8	-0.70662	0.040739
fat-5	774	890	540	1729	1485	3657	747.457	2167.38	-1.5359	0.0027863
fkb-3	1025	365	587	1392	1458	2184	634.898	1645.55	-1.374	5.63e-06
fkb-5	1090	354	836	1455	2040	2607	724.733	2003.61	-1.4671	0.00022066
fmo-3	128	207	187	523	289	722	175.915	492.887	-1.4864	0.0030549
ftn-1	83	50	85	115	192	253	70.4981	182.542	-1.3726	0.0043101
gei-13	539	129	240	642	1113	1266	288.959	996.311	-1.7857	0.0066129
gly-6	1057	743	1017	1330	1418	1937	919.738	1542.4	-0.74588	0.048211
gly-8	748	909	674	1666	949	2434	786.563	1616.3	-1.0391	0.046226
gly-12	228	150	214	307	354	468	192.797	371.781	-0.94737	0.028329
grd-5	1384	1908	2175	3512	2361	5226	1818.91	3570.73	-0.97314	0.0086121
grh-1	227	188	163	298	288	528	192.147	358.929	-0.90149	0.025704
grl-4	187	315	290	881	487	1187	266.893	822.648	-1.624	0.0009073
gst-35	44	31	40	90	69	173	37.6206	105.059	-1.4816	0.010064
ham-1	1834	599	1116	1934	2088	3387	1134.44	2403.06	-1.0829	0.0058941
hil-2	7710	2800	6632	7972	8431	13673	5454.99	9762.04	-0.83961	0.026601
hlh-1	495	101	288	490	565	818	278.634	612.096	-1.1354	0.04269
hsp-43	3647	2514	3311	6671	4207	6498	3095.3	5772.92	-0.89922	0.023241
ifa-4	1904	1184	1659	2684	2652	3608	1545.27	2952.87	-0.93426	0.0043896
ifb-1	3178	2704	3564	6201	4623	8876	3098.71	6386.67	-1.0434	0.00035717
ifc-1	97	27	121	495	340	944	76.5769	560.678	-2.8722	4.55e-06
ins-2	146	10	84	198	296	315	74.1938	269.249	-1.8596	0.0044088
ins-12	10	12	26	67	140	125	15.5001	111.261	-2.8436	0.0014006
inx-5	876	357	584	983	1285	1676	584.599	1295.37	-1.1478	0.0010148
inx-12	1990	1103	1746	2695	2590	3718	1566.26	2962.05	-0.91927	0.0055019
inx-13	1289	634	1176	1490	1865	2736	996.566	1983.19	-0.99279	0.0023632
kal-1	1125	416	588	1190	1406	1976	686.128	1496.74	-1.1253	0.0029193
lam-1	8078	4538	5146	9286	9508	14588	5805.11	10898.4	-0.90873	0.0033156
lam-3	3342	1155	1411	3319	4936	5440	1907.11	4545.51	-1.2531	0.040292
lbp-3	2245	1369	2896	3647	2881	5305	2090.52	3840.78	-0.87753	0.0078109
lbp-8	1	8	10	241	109	428	6.39569	242.936	-5.2473	7.53e-07
let-268	1216	378	802	1237	1465	1884	763.134	1512.41	-0.98684	0.026601
lin-17	904	360	677	1079	1234	1548	622.078	1277.26	-1.0379	0.0027017
lin-32	145	12	70	157	157	304	70.5056	197.925	-1.4891	0.035595
ltd-1	420	185	286	455	569	774	287.458	589.214	-1.0354	0.005769
mig-6	9539	7116	5738	10890	12603	16683	7438.94	13227.1	-0.83033	0.0079943
mlp-1	1078	638	1447	1707	1793	2766	1013.03	2042.98	-1.012	0.0019479
mls-2	245	52	138	294	274	446	137.343	330.49	-1.2668	0.0046404
mua-3	1113	1795	1095	2328	2073	3317	1370.06	2523.31	-0.88107	0.018493
mua-6	719	1157	1075	2973	1741	3625	993.205	2713.34	-1.4499	0.00059079
mup-4	1836	3273	2211	3984	3772	5892	2501.72	4461.18	-0.83451	0.033542
nab-1	1502	455	725	1453	2455	2828	859.121	2220.5	-1.37	0.042896
nas-3	0	1	1	125	134	276	0.686403	169.985	-7.9521	8.6e-26
nex-3	528	365	553	1222	701	1303	470.394	1060.41	-1.1727	0.0049626
nhr-67	203	68	153	279	241	427	134.98	307.31	-1.187	0.0050494
nhr-68	1204	678	971	2211	1756	3407	926.434	2382.34	-1.3626	2.1e-06
nhr-114	355	523	568	2108	1747	4516	482.642	2633.18	-2.4478	1.36e-05
nhr-127	70	2	19	70	128	148	28.1678	113.808	-2.0145	0.031393
nhx-1	85	67	103	183	162	264	83.0852	198.843	-1.259	0.0074961
nlp-29	734	403	545	1364	904	2191	546.821	1424.31	-1.3811	0.0007408
nlr-1	501	196	241	658	852	1107	303.548	860.042	-1.5025	1.87e-05
blmp-1	718	518	420	894	1256	1286	549.533	1148.89	-1.064	0.014098
pat-2	1238	923	1121	1803	1757	2693	1076.96	2045.12	-0.92522	0.0042833
pat-9	647	166	323	639	940	1293	361.567	935.865	-1.372	0.016945
pax-1	27	0	10	42	50	53	11.3574	48.5619	-2.0962	0.031272
pes-8	83	111	167	238	288	523	118.603	335.617	-1.5007	0.00012631
pgp-1	425	656	424	1009	1106	1512	513.443	1192.95	-1.2163	4.25e-05
pha-4	1608	637	1161	1559	2038	2536	1092.39	2022.27	-0.88849	0.035318
pmp-5	173	281	222	2880	2405	4032	229.111	3041.5	-3.7307	9.94e-42
ppt-1	419	113	422	509	474	808	299.479	581.47	-0.95725	0.042754
abu-14	269	72	107	300	296	402	143.386	329.553	-1.2006	0.017473
prk-2	175	189	210	326	380	378	190.335	365.032	-0.93949	0.033097
ptr-1	159	77	77	316	334	492	102.252	373.718	-1.8698	1.97e-07
ptr-14	216	232	219	401	401	888	222.494	534.903	-1.2655	0.0035572
ptr-15	49	19	22	89	153	166	29.1558	135.118	-2.2124	0.00013631
ptr-16	50	24	33	103	106	164	34.6799	121.668	-1.8108	0.00084157
ptr-18	167	57	96	303	228	313	102.588	281.093	-1.4542	0.00058654
pxn-1	367	576	559	689	719	1157	504.342	833.483	-0.72475	0.047223
pxn-2	615	211	293	672	729	979	360.247	784.216	-1.1223	0.0049626
rig-5	177	31	71	185	255	329	88.1452	252.42	-1.5179	0.01252
smd-1	5551	4247	5409	9528	8551	11132	4984.75	9709.38	-0.96186	0.0020827
sox-2	1363	432	902	1328	1501	2265	859.527	1659.93	-0.94951	0.029678
spp-4	413	480	509	2418	2863	2006	466.396	2514.52	-2.4307	0.00032075
spp-12	8	12	13	26	71	74	11.0192	56.2938	-2.353	0.027507
src-2	241	148	177	296	311	435	185.072	342.539	-0.88818	0.04895
srd-14	18	58	34	194	123	298	38.2783	196.848	-2.3625	9.44e-07
srh-237	27	30	28	319	207	364	28.3868	292.322	-3.3643	1.12e-17
sup-37	2064	1363	1710	2149	3093	3408	1679.84	2873.48	-0.77447	0.041124
syg-1	372	183	218	447	582	787	251.577	594.699	-1.2412	0.00037158
sym-1	3209	310	1237	3230	4672	5905	1484.99	4533.92	-1.6103	0.02607
tag-10	1360	1308	1969	3469	3219	7135	1516.59	4387.3	-1.5325	9.61e-05
sams-5	309	72	210	328	349	563	186.393	402.577	-1.1109	0.020626
tag-38	45	90	94	3099	2780	633	76.9446	2370.7	-4.9454	0.010542
asd-2	945	714	652	1032	1324	1693	765.281	1332.79	-0.80039	0.02379
rhgf-2	878	600	506	995	1324	1808	656.715	1349.51	-1.0391	0.0011412
tbx-2	987	453	807	1016	1402	1634	722.685	1341.35	-0.89225	0.027531
tcl-2	801	483	575	845	1148	1401	607.704	1119.73	-0.88171	0.013911
tni-1	703	294	393	1130	1327	1671	449.605	1364.07	-1.6012	9.41e-08
tnt-3	1375	1153	1187	2347	2348	4034	1228.71	2824.73	-1.201	2.54e-05
tsp-14	509	225	317	641	757	1022	339.893	794.931	-1.2258	0.00028645
tsp-17	99	6	91	122	157	252	60.1118	171.4	-1.5116	0.01966
twk-11	102	30	49	146	157	203	57.9228	167.294	-1.5302	0.0022729
twk-22	108	179	177	287	248	457	155.826	320.833	-1.0419	0.0079866
unc-6	658	269	504	796	794	1045	458.842	872.024	-0.92637	0.01526
unc-86	196	48	119	203	326	444	114.921	316.578	-1.4619	0.016258
unc-95	494	292	457	626	597	916	402.894	700.054	-0.79706	0.049845
unc-97	1566	837	1533	2127	1929	3180	1267.69	2358.22	-0.8955	0.0076293
unc-112	3365	1976	2602	3765	3693	5631	2587.64	4281.81	-0.72659	0.040816
unc-120	839	284	853	948	1349	1742	624.533	1324.5	-1.0846	0.026919
unc-130	515	83	331	520	646	926	290.602	682.651	-1.2321	0.039213
vit-1	23636	37642	16398	108418	43246	124671	26873.8	89190.6	-1.7307	0.036704
zag-1	517	101	238	647	807	919	270.624	789.213	-1.5441	0.002518
zig-1	264	169	370	413	417	650	257.698	482.771	-0.90566	0.030069
ttr-18	512	560	869	2134	1247	3553	635.195	2197.03	-1.7903	0.0014006
C01H6.8	110	61	168	209	252	448	107.813	291.405	-1.4345	0.00045495
C03A3.1	143	25	82	149	243	300	78.5106	226.976	-1.5316	0.02379
C03C10.5	147	4	41	151	258	274	59.4011	226.624	-1.9317	0.038769
lact-6	12	1	10	59	130	125	7.08662	104.487	-3.8821	5.68e-05
cyp-35C1	335	323	435	1347	1162	2462	359.039	1588.55	-2.1455	1.3e-11
C06C3.4	31	31	23	95	53	103	28.5346	82.3115	-1.5284	0.021845
folt-1	92	91	165	203	249	353	113.015	263.034	-1.2187	0.0048056
ugt-17	63	55	83	887	539	1490	65.6382	924.619	-3.8163	3.05e-10
C08B6.2	9	0	1	25	22	40	3.09305	28.1502	-3.186	0.013874
ugt-22	487	497	610	2897	2330	6306	525.994	3617.78	-2.782	7.77e-06
C08H9.15	310	240	336	752	595	1006	289.55	769.178	-1.4095	1.14e-05
gpx-5	1033	1178	1541	2353	1402	2954	1237.29	2179.11	-0.81656	0.046956
C14H10.1	810	716	951	1388	997	1896	812.888	1391.14	-0.77514	0.028673
asp-10	845	1489	1891	2017	3072	4155	1403.93	3013.74	-1.1021	0.022461
C17G1.5	317	80	264	373	359	535	208.027	415.541	-0.99822	0.022596
C18D11.1	470	327	562	700	789	1121	440.245	854.925	-0.95749	0.0078044
glb-8	33	11	13	65	80	94	18.3968	79.3154	-2.1081	0.0018796
C27B7.9	1839	1618	2089	3179	2139	4042	1821.78	3051.56	-0.7442	0.030359
C29A12.6	54	2	18	64	103	132	22.9	97.7915	-2.0944	0.0038739
C33D9.6	831	306	574	996	1038	1375	547.784	1125.98	-1.0395	0.0030267
C33G3.4	1342	445	1115	1602	1597	2284	921.304	1802.26	-0.96806	0.005383
C34C12.6	201	93	110	424	301	537	131.33	412.484	-1.6511	3.52e-06
C34E7.4	1976	516	1478	2178	2121	3718	1253.7	2592.36	-1.0481	0.022335
C35A5.3	187	143	202	1705	1166	2701	173.77	1784.27	-3.3601	4.02e-16
C35C5.10	820	456	879	1332	1256	1515	693.345	1369.77	-0.98229	0.0056878
irx-1	640	250	478	851	916	1284	438.13	1001.99	-1.1934	0.00036553
C40H1.8	6	2	19	37	59	174	8.28405	82.0518	-3.3081	0.039824
lact-7	30	33	26	88	54	122	29.8936	85.1332	-1.5099	0.018062
lron-1	33	1	6	38	89	79	12.4234	68.9244	-2.472	0.047822
C48B4.3	41	23	20	54	93	108	27.6346	83.9637	-1.6033	0.016789
sams-1	1578	1610	2529	8739	7737	11539	1868.21	9214.63	-2.3023	1.57e-18
C49F8.3	95	36	49	143	148	227	58.0851	169.058	-1.5413	0.0014632
fipr-11	6	1	7	28	58	62	4.33185	48.8729	-3.496	0.000136
C52G5.2	234	180	271	370	364	634	223.27	442.434	-0.98668	0.011065
ttr-44	619	461	409	2086	1703	2625	493.307	2110.22	-2.0968	2.25e-14
gcsh-1	240	215	503	635	439	899	307.645	638.181	-1.0527	0.015188
D1054.8	173	260	334	571	361	953	254.183	598.977	-1.2366	0.016559
D2005.6	126	71	29	162	167	193	75.4114	174.368	-1.2093	0.016319
D2045.9	971	316	532	1036	1037	1632	582.706	1207.94	-1.0517	0.0077319
glna-2	282	299	401	589	502	888	323.13	642.622	-0.99185	0.0050893
DH11.2	737	413	602	1640	1177	1707	568.571	1502.9	-1.4023	4.49e-06
F01G10.9	86	39	50	157	163	195	56.7543	171.525	-1.5956	0.0010622
F07A5.4	76	32	47	102	168	151	50.0302	141.695	-1.5019	0.025261
pho-13	100	145	146	381	254	789	130.894	445.03	-1.7655	0.010351
F08A8.4	340	648	633	1191	863	2026	545.968	1301.68	-1.2535	0.0048347
clec-227	1	6	4	50	65	86	3.83532	65.9475	-4.1039	9.12e-08
clec-57	50	40	68	163	167	308	51.3033	205.02	-1.9986	2.75e-06
F10D11.6	280	185	269	642	452	874	238.915	639.157	-1.4197	1.66e-05
lips-3	50	24	26	94	86	80	32.6017	88.5646	-1.4418	0.044553
F11C1.5	3159	2647	2504	5173	4115	11175	2755.9	6420.11	-1.2201	0.032742
F11E6.4	25	2	36	65	83	74	19.2342	75.2008	-1.9671	0.0098983
F11E6.9	37	4	12	67	66	121	16.616	81.7811	-2.2992	0.00049453
F11F1.1	245	411	422	563	609	717	361.495	629.161	-0.79945	0.042771
F13B12.3	48	20	28	87	123	180	31.016	126.547	-2.0286	0.0001158
F14D7.6	87	135	139	257	147	353	120.881	243.648	-1.0112	0.046276
F15B9.8	366	20	74	387	784	755	143.47	641.873	-2.1615	0.041616
F19C6.5	88	37	78	105	117	257	64.9096	151.119	-1.2192	0.039375
mltn-9	276	279	269	392	415	690	274.286	484.838	-0.82182	0.035428
F20G2.3	172	123	168	242	225	462	151.225	296.817	-0.97288	0.022115
F21A3.3	65	126	156	273	200	419	115.588	287.254	-1.3133	0.00073386
F21D5.9	43	6	32	71	118	107	25.197	99.5361	-1.982	0.0079214
cept-1	1175	893	1567	1758	2276	2675	1178.12	2223.26	-0.91619	0.0072917
chw-1	123	89	137	265	336	461	113.555	347.626	-1.6141	1.54e-05
jmjd-3.2	891	250	592	976	940	1645	549.957	1152.11	-1.0669	0.014086
F26E4.3	648	361	613	995	833	1573	523.931	1099.01	-1.0688	0.0011195
F31D4.5	240	78	85	255	266	458	130.182	316.28	-1.2807	0.0085887
F32D8.7	14	10	18	42	45	72	13.5887	51.6449	-1.9262	0.027478
F32D8.12	1719	738	1589	2669	2195	4099	1293.28	2901.12	-1.1656	0.00011859
best-14	769	897	1106	1531	1264	2261	916.67	1642.26	-0.84121	0.010612
fasn-1	10997	8298	6813	11756	14691	17133	8671.48	14465.2	-0.73823	0.02912
F32H2.6	112	5	49	139	135	207	51.2918	157.33	-1.617	0.0075504
F33A8.7	28	5	6	38	51	64	12.4281	50.3766	-2.0192	0.025826
clec-166	111	82	41	352	616	503	78.5985	498.141	-2.664	0.00039485
clec-169	35	13	32	221	251	225	25.4381	236.692	-3.2179	5.53e-12
F41E7.1	222	347	291	504	471	660	290.528	539.509	-0.89297	0.016366
tatn-1	1121	2423	2398	3165	4731	6660	2004.01	4731.59	-1.2394	0.0097765
F44A6.5	112	54	100	365	217	357	85.5193	311.183	-1.8634	4.98e-05
F46F2.3	515	1117	1317	6554	3110	9867	986.093	6195.85	-2.6515	0.00021761
F46F2.5	30	28	38	183	102	146	31.5087	144.719	-2.1994	0.00074514
cutl-18	40	6	23	133	129	319	21.5929	182.321	-3.0779	7.16e-06
F48F7.3	13	0	3	16	33	44	4.92956	30.1298	-2.6117	0.037949
efl-3	1766	552	1152	1949	2148	3022	1105.7	2335.49	-1.0788	0.0034441
F49E12.9	562	861	1207	1387	1613	3472	868.322	2042.45	-1.234	0.034351
fip-6	28	20	52	78	54	132	31.9277	84.1007	-1.3973	0.043967
F53F1.2	1119	844	1071	1693	1274	2860	994.374	1863.23	-0.90595	0.0039022
F53F1.4	381	113	155	1153	446	1805	208.404	1069.36	-2.3593	0.018601
F53F4.8	2	3	1	14	34	33	2.0868	26.8839	-3.6874	0.0048943
cnc-7	0	1	9	39	17	53	3.06153	34.7853	-3.5062	0.0017164
F54D5.12	3874	2811	3879	7317	5618	11309	3450.15	7818.75	-1.1803	2.7e-05
F57G12.2	23	6	6	36	47	54	11.2641	45.4733	-2.0133	0.038444
F58B4.5	434	253	459	775	894	1525	369.656	1029.15	-1.4772	1.35e-06
arrd-10	58	56	76	142	93	199	62.3961	140.189	-1.1678	0.032474
F58H1.2	54	15	9	54	99	115	25.2916	88.112	-1.8007	0.027962
F58H1.5	429	195	395	540	519	806	326.51	609.595	-0.90072	0.024853
H06A10.1	11	14	24	95	87	289	15.9961	144.356	-3.1738	0.005208
K01C8.1	1524	1613	2196	3330	3405	4826	1753.74	3799.71	-1.1155	0.00016827
K01D12.1	53	12	25	70	65	120	28.5627	82.2333	-1.5256	0.029772
K01D12.9	28	14	14	68	40	84	18.3088	62.4159	-1.7694	0.022997
ptp-4	214	148	153	258	359	376	169.558	331.51	-0.96727	0.030006
K05C4.9	604	240	381	648	734	959	394.251	772.071	-0.96962	0.009636
ent-2	3976	2235	3787	5101	4831	6948	3230.16	5555.58	-0.78233	0.026713
K09A9.6	235	425	498	589	561	1107	386.405	722.961	-0.9038	0.032199
cyp-14A2	28	42	78	110	101	205	48.2161	133.111	-1.465	0.0051477
K09G1.1	2138	1525	3098	3248	3280	6577	2178.02	4182.76	-0.94144	0.013286
K10D6.2	379	71	201	494	684	712	205.08	631.36	-1.6223	0.0044742
M03B6.3	197	63	113	189	304	392	119.293	289.301	-1.2781	0.032128
cutl-9	252	15	113	339	356	462	117.684	382.7	-1.7013	0.0017154
clec-258	5	1	4	19	24	46	3.13049	28.299	-3.1763	0.012147
R03C1.1	8	8	7	37	33	48	7.67981	38.8817	-2.3399	0.020951
R04B5.6	9	3	7	22	31	54	6.04293	34.1946	-2.5004	0.024605
R06C1.4	3659	1796	4932	5270	4433	9009	3300.62	6007.41	-0.86401	0.047287
cut-5	50	14	18	65	72	131	26.3314	85.9863	-1.7073	0.0085914
R07E3.6	227	128	83	250	307	464	145.025	331.777	-1.1939	0.0026846
R07E5.4	56	104	155	1134	444	1647	103.926	1020.02	-3.295	0.00034532
R07E5.5	3	4	6	23	14	62	4.27145	30.1375	-2.8188	0.040715
R07E5.13	1869	1380	2318	3282	2845	4648	1806.39	3520.12	-0.96252	0.0023632
R17.3	237	108	185	292	275	433	170.624	326.717	-0.93722	0.039723
T01G5.1	114	40	70	248	150	279	71.7808	222.013	-1.629	0.00029213
ugt-30	16	22	19	82	42	155	19.1811	87.0145	-2.1816	0.010127
T02E9.5	2070	227	975	2206	3413	3879	1021	3141.34	-1.6214	0.025738
T04F8.8	3962	5154	8011	10150	8271	12834	5616.87	10278.1	-0.87173	0.0058737
T05E12.3	134	80	143	304	528	627	115.248	479.395	-2.0565	6.68e-05
T05E12.6	476	752	610	4479	3330	5786	621.902	4444.94	-2.8374	3.29e-27
T05H10.3	344	57	112	365	509	670	162.329	505.783	-1.6396	0.0082023
T06D8.3	203	62	60	252	447	446	105.032	381.55	-1.861	0.011329
T06G6.3	11	2	3	30	22	40	5.08722	29.9831	-2.5592	0.039779
T07A5.1	10	11	13	65	40	90	11.2511	62.8962	-2.4829	0.00073859
ttr-15	15596	10622	20119	25047	20948	34846	14956	26405.9	-0.82014	0.013079
ttr-46	3125	2904	3069	5233	4002	5710	3013.19	4959.48	-0.7189	0.041616
T09F5.1	75	12	30	98	107	156	36.8822	118.113	-1.6792	0.0036848
cyp-13A4	0	0	0	108	77	31	0	77.3354	#NAME?	6.79e-05
T10G3.3	136	152	199	514	322	1003	160.54	576.267	-1.8438	0.0055163
T13F3.6	410	328	467	4435	2019	5126	393.788	3751.38	-3.2519	2.42e-06
T15D6.12	0	0	0	3	21	19	0	14.1705	#NAME?	0.02424
T16G1.6	41	21	77	456	900	1224	43.7784	835.241	-4.2539	1.43e-08
T19B10.2	2625	1790	2314	3816	3234	4306	2199.78	3775.25	-0.77921	0.028842
T19B10.5	463	310	397	679	856	1030	382.461	848.999	-1.1504	0.00069227
alh-13	1330	870	1204	1621	1507	2856	1109.54	1925.29	-0.79511	0.018394
T26C5.2	62	24	21	102	97	135	34.8454	110.207	-1.6612	0.0044252
VF13D12L.3	4163	3204	4664	7080	5820	9857	3926.07	7427.08	-0.91971	0.0030628
W01A8.6	51	42	60	120	100	181	50.0178	130.073	-1.3788	0.011463
mnr-1	701	725	974	1255	1234	1953	789.357	1448.44	-0.87575	0.0090316
W01F3.2	1894	1682	2024	3756	2632	3774	1844.5	3381.89	-0.8746	0.0083942
W03G11.4	828	333	479	966	1344	1638	529.165	1301.79	-1.2987	0.0012725
clec-49	404	425	352	738	471	1093	395.565	739.323	-0.90229	0.024539
lpr-4	361	36	95	349	682	845	154.384	612.461	-1.9881	0.028673
Y11D7A.3	822	1002	1293	1641	1440	2598	1029.55	1838.94	-0.83686	0.010123
Y11D7A.5	9	2	10	32	30	44	6.54408	34.8429	-2.4126	0.036061
acbp-6	123	71	126	244	138	258	103.278	210.406	-1.0266	0.046374
Y32F6B.1	649	359	469	953	695	1577	480.711	1031.65	-1.1017	0.0023817
Y37A1B.5	821	498	865	1765	1109	2066	705.859	1617.14	-1.196	0.00028645
Y37A1B.7	136	23	35	144	129	265	61.603	172.133	-1.4824	0.046312
Y38E10A.14	259	406	349	1372	924	1881	342.224	1353.28	-1.9835	2.77e-10
Y38F1A.6	2258	1515	1387	9803	8859	17878	1703.42	11705.1	-2.7806	1.75e-19
Y38H6C.19	1	1	0	161	241	111	0.700197	180.833	-8.0127	5.63e-07
Y38H6C.21	0	0	1	20	39	138	0.29689	58.6561	-7.6262	0.0058592
Y38H6C.23	22	6	41	151	158	124	21.3446	148.706	-2.8005	1.73e-05
Y39C12A.1	208	193	245	376	375	420	212.536	392.502	-0.88499	0.048944
bcmo-1	10	7	13	44	21	79	9.693	45.002	-2.215	0.013874
Y48E1B.8	20	17	61	428	234	751	30.9457	444.57	-3.8446	9.9e-07
hmit-1.2	79	121	19	685	429	1127	77.316	712.714	-3.2045	3.08e-09
grdn-1	1691	967	901	1737	2100	2572	1169.52	2120.82	-0.8587	0.013079
Y51A2D.18	230	263	437	619	464	711	303.64	592.409	-0.96423	0.011828
rga-2	551	198	233	673	1080	1135	317.486	960.5	-1.5971	0.0066947
eyg-1	72	11	25	76	104	177	34.0761	114.426	-1.7476	0.010068
Y57A10A.23	1378	269	928	2133	1960	3137	808.416	2361.01	-1.5462	4.14e-06
tag-273	1538	769	1067	1679	2174	3089	1094.15	2264.14	-1.0492	0.00079931
hhat-2	102	23	62	109	229	275	59.0558	200.35	-1.7624	0.036949
Y65A5A.1	687	128	512	748	855	1473	415.305	990.575	-1.2541	0.022935
Y67A10A.9	110	70	84	148	277	323	86.3799	245.727	-1.5083	0.0097161
Y69H2.14	3297	4576	6315	27013	11826	28737	4681.6	22013.7	-2.2333	0.001604
hhat-1	188	27	37	172	305	358	79.9104	274.499	-1.7803	0.049081
ZC168.2	14	9	8	38	61	61	10.2303	53.428	-2.3847	0.0043896
ZC374.2	188	70	112	248	287	440	118.926	317.04	-1.4146	0.00035229
ZC376.3	366	233	393	535	426	844	321.145	582.043	-0.8579	0.028147
ZC412.4	32	27	52	106	77	160	35.897	110.575	-1.6231	0.0045966
ugt-6	50	59	56	145	109	345	55.1413	185.885	-1.7532	0.025578
clec-97	149	154	167	429	385	331	155.858	392.335	-1.3319	0.012147
dos-1	83	90	137	247	380	478	101.517	362.406	-1.8359	2.97e-06
ZK512.1	368	115	194	367	512	630	216.722	497.135	-1.1978	0.02174
ZK512.7	583	670	1441	1787	1641	3115	869.921	2105.83	-1.2754	0.00033857
ZK593.3	108	101	176	381	334	621	125.147	431.519	-1.7858	2.29e-07
ZK596.3	15	18	23	37	46	111	18.5	60.4668	-1.7086	0.028021
vab-23	460	121	287	455	534	718	275.253	561.021	-1.0273	0.041941
T05E11.9	5574	1919	3982	6067	7756	9649	3661.44	7744.65	-1.0808	0.006864
cyp-34A8	313	275	355	979	880	1189	309.756	1010.07	-1.7053	1.78e-08
clec-51	235	205	218	450	391	420	217.583	425.777	-0.96853	0.021635
pitr-3	211	182	224	300	496	548	202.949	444.832	-1.1321	0.013088
anmt-1	123	79	88	180	154	318	95.112	208.891	-1.1351	0.012851
B0454.5	192	210	294	548	384	971	228.735	604.121	-1.4012	0.0014553
C01F1.3	1205	458	756	1499	1816	2176	777.22	1820.19	-1.2277	0.00025289
C02B10.3	894	373	772	1141	1241	1794	652.239	1367.46	-1.068	0.0014025
C02C2.4	59	81	95	165	158	170	78.0855	165.953	-1.0876	0.048257
C02F12.5	485	372	467	1617	756	1912	434.228	1386.73	-1.6752	0.0050778
tag-278	703	345	404	710	840	971	472.736	838.679	-0.82708	0.038169
cyp-35A2	545	330	541	1516	3183	5113	458.48	3125.01	-2.7689	0.00085105
clec-10	47	26	15	232	264	469	29.1828	309.977	-3.409	8.52e-19
C05C8.7	1320	1172	1412	2583	2766	4180	1285.82	3110.27	-1.2744	8.01e-06
C05D9.3	874	347	591	999	1029	1255	582.161	1092.02	-0.90751	0.016161
C05D11.5	210	117	390	440	543	1032	226.604	641.672	-1.5017	0.0056288
C05E11.3	570	228	431	635	744	974	393.859	775.097	-0.9767	0.0093706
C06A6.5	1196	806	1026	1467	1466	2127	990.135	1661.1	-0.74644	0.043265
C06A8.3	11444	11256	13828	23525	15908	39056	12045.2	25020.6	-1.0547	0.0064098
doxa-1	51	134	72	156	164	298	89.4157	198.668	-1.1518	0.035772
C06E7.4	576	174	298	655	887	880	335.202	812.607	-1.2775	0.031757
C06G1.2	13	10	1	35	35	56	8.23091	41.0236	-2.3173	0.014298
C06G1.5	454	361	376	544	670	890	393.295	691.188	-0.81347	0.03529
C14F11.2	424	195	344	536	730	884	309.815	709.724	-1.1959	0.00068647
C15B12.8	28	11	32	85	106	101	22.4843	98.4785	-2.1309	0.0006367
flu-2	1933	2111	2630	4207	2485	6174	2203.64	4122.8	-0.90374	0.04407
C16B8.4	306	81	184	362	383	468	181.248	403.084	-1.1531	0.0094011
acdh-2	157	33	54	2698	1260	8414	77.6634	3688.94	-5.5698	0.0059404
ceh-48	96	45	65	160	229	263	66.6516	215.886	-1.6956	0.00011494
C23H5.8	676	1757	670	3994	3424	6025	1093.31	4366.19	-1.9977	3.08e-10
C24B5.4	180	77	203	279	373	520	146.184	382.509	-1.3877	0.00031728
dpyd-1	3170	2018	3046	4208	4447	5650	2675.23	4738.87	-0.82488	0.016778
C26B9.3	223	51	83	202	348	469	113.79	331.247	-1.5415	0.041134
C29G2.6	510	497	652	771	761	1319	545.609	922.341	-0.75743	0.040494
C30G12.2	71	98	114	497	197	424	94.0763	369.536	-1.9738	0.033953
C31B8.8	199	182	217	447	381	643	197.143	479.563	-1.2825	0.0002752
C31H2.4	251	68	177	430	266	652	157.018	431.524	-1.4585	0.0082696
C32D5.12	210	88	168	247	294	375	149.398	302.245	-1.0166	0.028275
gba-2	13	42	21	133	132	267	26.6331	169.779	-2.6724	1.33e-09
C34D4.1	19	9	12	47	45	58	12.9713	49.7909	-1.9406	0.033867
C35A11.4	252	384	399	747	632	773	346.325	720.198	-1.0563	0.0025137
clec-5	258	96	138	663	1476	953	158.521	1061.03	-2.7427	0.032325
trim-9	1053	395	866	1214	1185	1904	738.115	1401.68	-0.92524	0.0085914
C40A11.6	360	59	230	418	421	534	203.112	455.592	-1.1655	0.046096
C42D4.2	117	45	85	446	184	780	79.1138	439.599	-2.4742	0.014941
trpp-12	646	417	529	897	692	1553	520.184	1003.65	-0.94816	0.0041013
aff-1	70	24	39	109	120	162	42.6749	128.719	-1.5928	0.0040618
C44C1.1	887	415	699	1042	1385	1784	644.751	1383.85	-1.1019	0.00078466
C44C1.5	304	279	441	1157	756	1563	334.051	1126.18	-1.7533	1.64e-08
C45E5.1	62	36	78	361	174	455	56.4423	319.007	-2.4987	6.45e-05
C46F2.1	85	48	89	240	102	360	71.528	221.972	-1.6338	0.046874
C48E7.1	971	643	1071	1545	1770	2638	870.1	1941.05	-1.1576	0.00016565
magu-3	159	48	104	206	309	370	98.972	291.66	-1.5592	0.00098433
C52D10.1	148	185	84	512	245	805	142.98	493.811	-1.7881	0.014867
lam-2	6290	3552	3698	6481	7310	9621	4435.65	7717.72	-0.79903	0.016783
C54E4.2	1355	1170	1774	2215	1673	3266	1403.39	2314.79	-0.72197	0.040816
C55B7.3	23	6	44	203	160	300	22.546	214.888	-3.2526	2.08e-13
acdh-1	74	139	358	32805	23569	54141	183.42	35338.2	-7.5899	5.24e-49
C56G2.4	168	39	100	204	201	272	97.0749	223.63	-1.2039	0.014182
D1005.2	255	92	179	378	461	534	168.203	456.294	-1.4398	0.00010586
D1009.3	54	35	38	94	85	151	41.6917	106.878	-1.3581	0.023848
dex-1	1134	338	482	1228	1747	1911	627.072	1624.55	-1.3733	0.017018
DC2.5	235	101	161	326	327	738	160.151	439.479	-1.4564	0.0050494
tctn-1	44	23	20	56	77	103	28.5667	77.2338	-1.4349	0.047903
EEED8.15	1796	632	1324	2091	1990	2787	1197.24	2264.96	-0.91977	0.0085005
ncam-1	2051	539	1191	2075	2590	3255	1200.76	2612.83	-1.1217	0.029311
F09F7.4	4399	3392	4466	8005	6533	14286	4013.84	9206.46	-1.1977	5.12e-05
ddr-2	505	145	262	677	893	1121	291.16	886.444	-1.6062	5.12e-05
F13H8.3	490	791	841	1276	946	1716	710.025	1283.09	-0.85368	0.0094011
F15E6.4	266	99	268	1209	757	2057	200.77	1275.73	-2.6677	2e-06
F17A9.4	672	261	547	819	727	1132	472.841	877.63	-0.89226	0.020025
F21C10.9	14	15	34	247	215	768	20.2865	375.395	-4.2098	0.00099651
ilys-5	3838	6383	1898	18581	20007	14988	4242.16	18444.4	-2.1203	0.0013103
F22F4.1	162	48	45	200	285	327	82.3875	268.917	-1.7067	0.0016136
F25B4.8	192	59	153	391	343	705	128.057	460.764	-1.8472	1.98e-07
F26A10.2	285	114	150	354	485	558	177.483	463.036	-1.3834	0.00077491
F26F12.4	66	15	29	63	90	138	34.9577	94.0111	-1.4272	0.031757
stn-2	150	74	104	153	252	281	106.303	226.896	-1.0938	0.044069
acdh-9	3477	2472	3671	6742	6038	10142	3133.01	7461.97	-1.252	9.31e-06
F28A12.3	17	30	29	87	82	136	25.5768	99.2096	-1.9556	0.00066732
asp-13	759	975	958	6081	5417	9241	900.005	6743.82	-2.9056	6.99e-29
fbxa-72	111	89	136	837	514	1058	109.53	782.917	-2.8375	1.24e-13
F32D1.3	148	43	70	165	278	369	83.5126	264.457	-1.663	0.0060641
clec-180	119	26	51	139	192	260	62.2401	193.184	-1.6341	0.0013736
F35D2.3	888	250	530	939	1256	1546	530.617	1233.86	-1.2174	0.012758
folt-2	839	2262	1154	10138	7515	19708	1484.35	11793.5	-2.9901	8.43e-08
F39G3.2	155	38	131	178	199	299	101.85	220.441	-1.1139	0.027478
igcm-1	571	77	357	754	1178	1423	313.383	1103.69	-1.8163	0.0018333
F40H3.3	21	34	19	88	49	151	25.4087	90.8496	-1.8382	0.0060132
F41C3.11	104	87	169	224	230	364	116.373	266.331	-1.1945	0.0058053
F41D9.2	114	115	131	232	195	366	119.105	256.345	-1.1059	0.0095241
F41E6.12	105	130	187	465	261	613	138.777	432.163	-1.6388	0.00033857
msra-1	932	780	1305	3926	2533	2752	980.819	3137.04	-1.6773	0.01398
F44B9.2	213	300	331	458	344	781	281.3	505.724	-0.84624	0.037331
F44E2.4	403	90	105	524	921	912	191.435	786.071	-2.0378	0.0066947
cima-1	106	167	140	255	194	438	139.546	283.354	-1.0219	0.015071
F46C8.8	75	15	18	85	90	161	34.488	108.133	-1.6486	0.0053737
F49E10.2	54	5	5	60	117	177	20.2089	113.554	-2.4903	0.0066487
F49H12.5	1482	1156	1513	2056	1982	2954	1359.91	2293.04	-0.75375	0.03425
aagr-4	1298	331	691	1511	1741	2577	737.348	1901.38	-1.3666	0.00080748
F53B1.4	127	33	73	171	188	242	73.9838	198.638	-1.4249	0.0030763
F53B3.5	3371	740	1614	3757	4582	5297	1814.74	4532.43	-1.3205	0.015842
F53B3.6	33	69	77	154	93	235	59.9895	154.069	-1.3608	0.0094389
F53C3.7	5	2	6	20	20	52	4.11379	28.7091	-2.803	0.022967
pmt-2	5497	6274	8818	9682	8930	19399	6769.61	12088.6	-0.8365	0.038859
F55E10.6	228	251	340	412	375	844	269.546	517.361	-0.94064	0.023167
daam-1	125	112	98	212	292	317	111.556	273.371	-1.2931	0.0018796
F59A7.2	82	18	76	133	110	288	55.051	166.859	-1.5998	0.022453
F59B1.2	1704	1863	1643	2424	2947	4299	1742.86	3152.85	-0.8552	0.005557
H03E18.1	213	124	95	367	354	486	142.68	398.517	-1.4819	4.49e-05
glf-1	282	33	32	260	418	514	109.967	391.25	-1.831	0.041371
H11E01.2	145	144	190	302	264	518	157.548	348.542	-1.1455	0.0028874
fgt-1	5539	3647	4977	7606	6919	9565	4619.05	7965.19	-0.78611	0.022474
lips-14	15	37	8	314	160	434	21.4474	290.869	-3.7615	4.67e-09
mps-2	874	194	386	933	1229	1463	461.703	1199.43	-1.3773	0.015071
K02E10.1	442	161	266	402	549	838	279.007	578.956	-1.0532	0.037331
K02G10.5	67	34	44	95	106	264	47.1224	145.071	-1.6223	0.028735
nmtn-1	102	78	53	127	189	221	77.8069	177.362	-1.1887	0.015701
cyp-35A5	60	20	56	266	159	532	43.0572	298.697	-2.7944	0.00066527
K07E1.1	226	341	500	641	477	1090	351.484	705.278	-1.0047	0.025826
K08B12.1	124	11	18	135	272	293	48.1535	231.14	-2.2631	0.01775
K09C4.5	120	120	202	328	369	700	143.995	446.339	-1.6321	5.76e-06
cyp-35A3	0	1	0	106	327	307	0.389513	245.324	-9.2988	4.39e-08
K10G6.4	73	0	27	99	162	221	30.696	156.725	-2.3521	0.0006952
K11G9.3	10	8	15	130	90	104	10.6763	109.619	-3.36	1.1e-08
K11G9.5	105	100	111	320	159	316	104.528	261.609	-1.3235	0.023357
K11H12.6	30	40	88	99	117	162	51.0274	123.901	-1.2798	0.031353
M03D4.4	346	76	166	454	628	760	186.383	607.825	-1.7054	0.00033857
M03F4.6	115	28	62	185	218	327	65.0422	237.68	-1.8696	8.43e-06
calu-1	9302	5147	6956	11601	9843	15462	6959.97	12106	-0.79856	0.016846
galt-1	23	6	34	53	56	105	19.5771	68.5936	-1.8089	0.01697
R02D3.1	2760	2054	2902	4850	4543	8152	2519.12	5670	-1.1704	3.98e-05
R02F2.2	404	210	286	427	651	692	292.225	588.854	-1.0108	0.038859
R03E9.2	332	79	143	334	442	598	176.374	449.72	-1.3504	0.014742
fbxc-34	211	66	154	255	270	415	136.983	306.492	-1.1619	0.0070663
cdh-1	1019	684	454	1223	1600	1698	717.802	1510.15	-1.073	0.01479
lipl-3	17	1	11	64	114	83	8.93693	89.1129	-3.3178	0.00071248
R12E2.14	119	32	60	135	132	193	67.2492	151.024	-1.1672	0.042275
R12E2.15	120	19	54	161	120	259	60.7149	173.327	-1.5134	0.01245
ttr-8	139	185	269	345	258	594	195.108	382.016	-0.96936	0.022935
nhr-270	32	5	13	60	74	98	15.749	76.231	-2.2751	0.0010616
R57.2	48	35	46	82	125	197	42.2027	129.959	-1.6227	0.0018517
igcm-2	116	24	49	153	268	223	59.9353	217.768	-1.8613	0.037784
T01B6.1	125	57	77	136	220	232	83.8983	195.467	-1.2202	0.030567
T01D1.3	128	164	198	482	242	810	162.432	482.977	-1.5721	0.028287
T01D1.4	769	654	896	1164	1038	1856	759.671	1314.24	-0.79078	0.024539
igcm-3	6498	1795	3586	6685	8463	10669	3782.65	8511.41	-1.17	0.017354
ugt-53	317	69	163	503	478	1426	173.756	743.559	-2.0974	0.035048
T03G6.1	221	25	59	204	331	488	95.9155	330.453	-1.7846	0.030559
T04G9.4	502	234	460	680	705	1216	383.679	840.343	-1.1311	0.00080385
T06A4.1	18	1	2	26	33	45	6.5756	34.0591	-2.3728	0.041575
ast-1	165	91	161	273	401	408	134.508	361.57	-1.4266	0.00076649
T08H10.1	1496	1566	1823	2316	2391	4776	1615.99	3025.29	-0.90466	0.0054555
T09B4.8	1513	596	1442	1885	1546	2953	1130.33	2062.6	-0.86772	0.018033
T10H10.2	200	236	244	438	373	644	226.503	473.454	-1.0637	0.0033771
T12A2.1	266	339	290	437	505	691	300.785	536.172	-0.83396	0.029613
T13C2.3	109	43	71	161	212	366	71.6928	236.847	-1.7241	7.96e-05
T14B4.5	86	40	66	154	124	265	61.8941	173.878	-1.4902	0.0015533
T15B7.14	4	8	5	22	31	67	5.84329	37.6182	-2.6866	0.0056303
lgc-54	15	13	13	47	55	123	13.5835	70.7503	-2.3809	0.00041211
math-42	29	2	15	37	51	79	14.2422	53.9602	-1.9217	0.029531
lron-8	250	232	335	438	433	782	267.496	532.845	-0.9942	0.0064557
T23C6.4	1477	472	1268	1743	1698	2764	1019.19	2019.16	-0.98634	0.0053062
T24A6.20	256	194	335	564	386	880	254.559	586.79	-1.2048	0.00046003
nep-22	636	689	1020	1328	1357	2237	768.797	1597.24	-1.0549	0.00071248
T26A8.2	19	6	10	37	68	47	11.209	52.0635	-2.2156	0.036388
clec-218	150	23	22	959	738	2028	62.093	1169.14	-4.2349	1.96e-09
W02H5.8	864	622	728	1316	1204	2377	726.844	1570.94	-1.1119	0.00022207
W03D8.8	43	29	42	117	87	116	37.1247	106.861	-1.5253	0.013079
W03F8.2	37	40	27	105	134	186	35.0919	138.951	-1.9854	5.15e-05
cutl-13	54	6	15	88	167	169	23.5674	140.919	-2.58	0.0012206
W06H8.2	37	18	70	124	70	121	39.2889	104.214	-1.4074	0.040589
Y4C6B.4	18	36	12	53	61	97	23.1775	68.4076	-1.5614	0.023779
Y18H1A.9	48	19	34	74	97	157	32.4078	105.736	-1.7061	0.003646
Y19D10B.4	2	0	0	85	3	94	0.621368	57.0681	-6.5211	0.026346
Y34F4.2	22	15	10	70	88	129	15.6466	93.4389	-2.5782	1.54e-05
nsy-4	549	128	167	623	1079	1095	270.004	931.252	-1.7862	0.019286
comt-4	59	8	19	107	73	162	27.0874	109.931	-2.0209	0.00039485
comt-5	39	9	31	200	99	235	24.8259	173.237	-2.8028	9.31e-06
Y41D4A.3	363	101	273	485	415	638	233.17	505.238	-1.1156	0.0045446
Y41G9A.5	74	45	50	207	140	167	55.3632	173.645	-1.6491	0.001479
tig-3	13	11	19	59	28	67	13.9644	50.0298	-1.841	0.040494
Y47G6A.19	86	87	153	627	262	1102	106.031	620.715	-2.5494	0.010105
bath-9	674	235	494	764	701	1107	447.6	840.895	-0.90972	0.01694
Y51H7C.1	340	308	284	628	378	834	309.919	595.064	-0.94115	0.013079
Y54E10A.17	518	556	683	1368	841	1866	580.279	1315.98	-1.1813	0.00088246
Y55D5A.1	299	101	146	355	474	499	175.581	443.639	-1.3372	0.0079214
lipl-6	30	3	15	52	90	79	14.9424	74.4408	-2.3167	0.0045027
Y71D11A.3	302	86	199	336	383	469	186.406	393.816	-1.0791	0.014298
Y71F9B.1	309	318	280	533	410	774	302.996	556.729	-0.87768	0.016615
lron-11	1133	464	694	1252	1221	1822	738.781	1407.85	-0.93027	0.0073495
Y71F9B.9	258	101	150	361	354	544	164.031	411.592	-1.3272	0.00041211
Y71G12B.6	1505	631	1209	1753	1681	2488	1072.3	1943.61	-0.85803	0.016322
Y71G12B.25	320	179	149	433	435	607	213.378	485.694	-1.1866	0.0011054
clec-210	1	14	0	312	260	1142	5.76386	515.003	-6.4814	0.00020869
lgc-27	184	39	84	198	237	278	97.2956	236.84	-1.2835	0.02783
Y82E9BR.1	745	344	633	729	1042	1266	553.384	1000.93	-0.85499	0.046874
Y82E9BR.17	2209	454	1765	2546	2642	4243	1387.15	3065.67	-1.1441	0.015725
Y102A11A.5	83	11	23	116	99	171	36.8999	125.589	-1.767	0.0013467
igcm-4	1036	401	795	1028	1212	1831	714.091	1324.64	-0.89142	0.014622
set-30	499	244	494	712	630	1124	396.736	799.035	-1.0101	0.0045255
ZC132.4	274	32	143	269	367	522	140.047	377.065	-1.4289	0.03535
ZC196.2	6	28	14	52	39	100	16.9269	60.3798	-1.8347	0.009541
cuti-1	247	73	122	276	374	449	141.394	363.096	-1.3606	0.0048173
ZC449.1	51	2	14	57	85	91	20.7804	77.5133	-1.8992	0.021581
ZK154.1	93	18	31	152	136	227	45.1084	167.747	-1.8948	7.15e-05
ZK185.3	278	132	230	365	306	588	206.071	406.207	-0.97908	0.015995
prkl-1	310	145	174	428	718	811	204.45	646.298	-1.6604	0.0015004
ZK742.3	133	106	143	356	209	432	125.065	324.562	-1.3758	0.00037158
ZC513.7	10693	6495	9351	12287	15621	20000	8628.25	15772.1	-0.87024	0.0069771
C11H1.9	312	229	225	497	556	720	252.932	585.396	-1.2107	0.00051191
C35A5.11	172	22	44	191	250	390	75.0701	268.763	-1.84	0.0036147
F27E5.7	42	23	52	72	102	154	37.4458	106.134	-1.503	0.013131
F17B5.6	2	0	5	15	16	55	2.10582	26.1296	-3.6332	0.0225
F58G6.9	69	138	155	703	305	813	121.208	588.986	-2.2807	0.0013902
C01B10.11	922	706	771	1450	1113	1860	790.349	1448.95	-0.87445	0.0096301
hst-3.2	166	32	133	215	214	336	103.524	249.511	-1.2691	0.0057572
C46C11.4	194	47	150	226	215	349	123.113	257.352	-1.0638	0.028086
Y41G9A.10	289	228	322	666	488	581	274.195	584.623	-1.0923	0.0049626
Y49A10A.2	903	398	696	1036	1022	1463	642.209	1157.67	-0.85011	0.023821
H29C22.1	1909	1271	2669	3062	2870	4405	1880.57	3385.08	-0.84802	0.013611
ZC250.4	307	565	502	920	664	1393	464.494	959.189	-1.0462	0.008646
C49F5.9	9	4	7	56	48	148	6.43244	77.9444	-3.599	0.00024206
Y17D7C.4	479	40	256	537	626	1028	240.402	708.062	-1.5584	0.0099436
C06G1.6	139	113	98	191	269	351	116.295	265.791	-1.1925	0.0045027
F58E6.13	60	43	30	78	113	164	44.2968	115.193	-1.3788	0.014569
E02H4.7	138	52	56	890	992	1010	79.7549	973.327	-3.6093	9.85e-26
F17C8.9	270	203	355	500	502	894	268.352	611.575	-1.1884	0.00057091
C03C10.9	80	12	27	93	142	131	37.5449	123.141	-1.7136	0.038626
E03A3.10	55	12	22	61	105	131	28.2934	97.1967	-1.7804	0.0086874
C06E7.88	88	6	34	82	140	209	39.7715	138.882	-1.804	0.037784
F22F7.8	175	242	267	578	558	982	227.902	684.857	-1.5874	3.22e-07
K12B6.11	1	1	10	34	13	58	3.6691	32.7325	-3.1572	0.011897
B0365.9	100	43	111	133	132	296	80.7723	177.417	-1.1352	0.040739
C17E4.19	47	12	22	55	101	139	25.8079	95.5673	-1.8887	0.0067183
C17D12.18	8	6	5	19	49	42	6.307	36.8492	-2.5466	0.029333
K02F2.11	0	1	3	21	14	22	1.28018	18.8703	-3.8817	0.029363
