# Supplementary material for: The bZIP Transcription Factor ZIP-11 Is Required for the Innate Immune Regulation in Caenorhabditis elegans
Source: Front Immunol. 2021 Nov 5;12:744454. doi: 10.3389/fimmu.2021.744454 (PMC8602821; doi:10.3389/fimmu.2021.744454)
Supplement: Supplementary file 4 [file Table_3.xlsx]

## Sheet: down
Table S3. The expression level of zip class genes upon P. aeruginosa PA14 infection.
Gene Name	WT_PA14_readcount			WT_OP50_readcount			WT_PA14_readcount	WT_OP50_readcount	Log2(fold change)	Adjusted p value
	1	2	3	1	2	3
zip-1	542	525	487	438	529	485	517.47	491.507	0.074264	1
zip-2	12896	8648	12516	5061	5465	5274	11091	5343.61	1.0535	0.00016253
zip-3	964	792	1033	1466	924	2327	914.681	1505.2	-0.71861	0.09809
zip-4	3798	3097	4074	3143	2869	4035	3595.83	3316.95	0.11647	1
zip-5	408	457	908	251	430	247	574.343	322.246	0.83375	0.50623
zip-6	28	10	2	10	21	5	13.1881	13.0498	0.015208	1
zip-7	919	78	466	1011	726	1153	454.251	953.162	-1.0692	0.39947
zip-8	2597	487	1858	2292	2076	3786	1548.16	2634.77	-0.76712	0.50629
zip-9	925	743	639	757	740	615	766.504	723.742	0.082818	1
zip-10	984	517	1241	236	411	209	875.532	299.441	1.5479	0.0056049
zip-11	1025	1441	1602	318	279	506	1355.36	357.01	1.9246	6.7341e-05
zip-12	1156	721	1079	667	745	980	960.334	788.792	0.28389	0.97398
