# Supplementary material for: The bZIP Transcription Factor ZIP-11 Is Required for the Innate Immune Regulation in Caenorhabditis elegans
Source: Front Immunol. 2021 Nov 5;12:744454. doi: 10.3389/fimmu.2021.744454 (PMC8602821; doi:10.3389/fimmu.2021.744454)
Supplement: Supplementary file 5 [file Table_4.xlsx]

## Sheet: Killing assay data statistics
Table S4. Statistics for survival analysis.
Strain (Genotype)	TD mean ± SEM (Days)	# Worms Scored	P value (Log-rank test)	Replicate
WT	4.03 ± 0.10	46		1 (Fig 2A)
zip-11(tm4554)	3.33 ± 0.10	48	p < 0.001
WT	3.68 ± 0.09	41		2
zip-11(tm4554)	3.07 ± 0.09	45	p < 0.001
WT	3.88 ± 0.09	54		3
zip-11(tm4554)	3.17 ± 0.08	45	p < 0.001
WT + Vector	3.68 ± 0.10	54		1 (Fig 2B)
WT + zip-11 RNAi	3.05 ± 0.08	55	p < 0.001
WT + Vector	4.07 ± 0.10	45		2
WT + zip-11 RNAi	3.66 ± 0.08	53	p = 0.002
WT + Vector	3.47 ± 0.01	60		3
WT + zip-11 RNAi	3.23 ± 0.07	66	p = 0.022
TU3311 + Vector	3.57 ± 0.10	44		1 (Fig 2D)
TU3311 + zip-11 RNAi	3.62 ± 0.10	47	p = 0.799
TU3311 + Vector	3.82 ± 0.09	48		2
TU3311 + zip-11 RNAi	3.86 ± 0.09	50	p = 0.890
TU3311 + Vector	3.42 ± 0.08	42		3
TU3311 + zip-11 RNAi	3.35 ± 0.07	44	p = 0.475
NR222 + Vector	3.76 ± 0.09	51		1 (Fig 2E)
NR222 + zip-11 RNAi	3.77 ± 0.11	50	p = 0.716
NR222 + Vector	3.88 ± 0.08	45		2
NR222 + zip-11 RNAi	3.91 ± 0.08	55	p = 0.650
NR222 + Vector	3.16 ± 0.09	45		3
NR222 + zip-11 RNAi	3.13 ± 0.08	49	p = 0.650
WM118 + Vector	3.55 ± 0.10	49		1 (Fig 2F)
WM118 + zip-11 RNAi	3.56 ± 0.09	53	p = 0.996
WM118 + Vector	3.62 ± 0.08	47		2
WM118 + zip-11 RNAi	3.72 ± 0.08	46	p = 0.412
WM118 + Vector	3.17 ± 0.08	45		3
WM118 + zip-11 RNAi	3.16 ± 0.09	47	p = 0.830
DCL569 + Vector	3.53 ± 0.09	55		1 (Fig 2G)
DCL569 + zip-11 RNAi	3.54 ± 0.07	51	p = 0.836
DCL569 + Vector	2.94 ± 0.08	45		2
DCL569 + zip-11 RNAi	2.93 ± 0.07	45	p = 0.832
DCL569 + Vector	3.20 ± 0.07	40		3
DCL569 + zip-11 RNAi	3.28 ± 0.07	41	p = 0.358
VP303 + Vector	3.61 ± 0.09	53		1 (Fig 2H)
VP303 + zip-11 RNAi	3.11 ± 0.08	51	p < 0.001
VP303 + Vector	3.58 ± 0.09	52		2
VP303 + zip-11 RNAi	3.13 ± 0.09	55	p = 0.002
VP303 + Vector	3.63 ± 0.07	51		3
VP303 + zip-11 RNAi	3.27 ± 0.06	46	p < 0.001
WT	3.32 ± 0.08	48		1 (Fig 2I)
zip-11(tm4554)	2.89 ± 0.08	51	p < 0.001 vs WT
zip-11(tm4554);aijEx179[zip-11p::zip-11]	3.78 ± 0.09	60	p < 0.001 vs zip-11(tm4554), p < 0.001 vs WT
zip-11(tm4554);aijEx180[ges-1p::zip-11]	3.82 ± 0.10	42	p < 0.001 vs zip-11(tm4554), p < 0.001 vs WT
WT	3.93 ± 0.09	36		2
zip-11(tm4554)	3.34 ± 0.09	44	p < 0.001 vs WT
zip-11(tm4554);aijEx179[zip-11p::zip-11]	4.15 ± 0.10	47	p < 0.001 vs zip-11(tm4554), p = 0.058 vs WT
zip-11(tm4554);aijEx180[ges-1p::zip-11]	4.26 ± 0.09	49	p < 0.001 vs zip-11(tm4554), p = 0.010 vs WT
WT	3.55 ± 0.09	39		3
zip-11(tm4554)	2.92 ± 0.08	45	p < 0.001 vs WT
zip-11(tm4554);aijEx179[zip-11p::zip-11]	3.76 ± 0.10	47	p < 0.001 vs zip-11(tm4554), p = 0.099 vs WT
zip-11(tm4554);aijEx180[ges-1p::zip-11]	3.81 ± 0.09	45	p < 0.001 vs zip-11(tm4554), p = 0.049 vs WT
WT + Vector	3.96 ± 0.08	52		1 (Fig 3E)
zip-11(tm4554) + Vector	3.44 ± 0.08	45	p < 0.001 vs WT + Vector
WT + pmk-1 RNAi	2.77 ± 0.06	48	p < 0.001 vs WT + Vector
zip-11(tm4554) + pmk-1 RNAi	2.74 ± 0.06	40	p = 0.678 vs WT + pmk-1RNAi
WT + Vector	4.28 ± 0.10	44		2
zip-11(tm4554) + Vector	3.66 ± 0.08	56	p < 0.001 vs WT + Vector
WT + pmk-1 RNAi	2.56 ± 0.08	48	p < 0.001 vs WT + Vector
zip-11(tm4554) + pmk-1 RNAi	2.57 ± 0.08	50	p = 0.722 vs WT + pmk-1 RNAi
WT + Vector	4.04 ± 0.10	54		3
zip-11(tm4554) + Vector	3.61 ± 0.09	56	p < 0.001 vs WT + Vector
WT + pmk-1 RNAi	2.47 ± 0.07	53	p < 0.001 vs WT + Vector
zip-11(tm4554) + pmk-1 RNAi	2.51 ± 0.08	51	p = 0.656 vs WT + pmk-1RNAi
WT + Vector	3.59 ± 0.09	45		1 (Fig 4B)
zip-11(tm4554) + Vector	3.02 ± 0.09	45	p < 0.001 vs WT + Vector
WT + cebp-2 RNAi	2.57 ± 0.08	46	p < 0.001 vs WT + Vector
zip-11(tm4554) + cebp-2 RNAi	2.55 ± 0.08	42	p = 0.872 vs WT + cebp-2 RNAi
WT + Vector	3.50 ± 0.09	47		2
zip-11(tm4554) + Vector	3.05 ± 0.08	48	p < 0.001 vs WT + Vector
WT + cebp-2 RNAi	2.61 ± 0.08	41	p < 0.001 vs WT + Vector
zip-11(tm4554) + cebp-2 RNAi	2.71 ± 0.08	38	p = 0.500 vs WT + cebp-2 RNAi
WT + Vector	3.71 ± 0.10	39		3
zip-11(tm4554) + Vector	3.27 ± 0.09	41	p = 0.003 vs WT + Vector
WT + cebp-2 RNAi	2.72 ± 0.09	39	p < 0.001 vs WT + Vector
zip-11(tm4554) + cebp-2 RNAi	2.70 ± 0.08	42	p = 0.774 vs WT + cebp-2 RNAi
WT	3.08 ± 0.11	42		1 (Fig 5B)
aijEx182[ges-1p::ATF4]	4.03 ± 0.13	39	p < 0.001
WT	3.71 ± 0.11	39		2
aijEx182[ges-1p::ATF4]	4.54 ± 0.14	35	p < 0.001
WT	3.47 ± 0.08	43		3
aijEx182[ges-1p::ATF4]	3.87 ± 0.08	43	p = 0.002
WT	18.73 ± 0.71	41		1(Fig S1G)
zip-11(tm4554)	18.46 ± 0.79	37	p = 0.974
WT	17.68 ± 0.67	41		2
zip-11(tm4554)	17.06 ± 0.62	35	p = 0.326
WT	18.87 ± 0.76	39		3
zip-11(tm4554)	19.31 ± 0.75	35	p = 0.819
WT + Vector	4.28 ± 0.10	44		1 (Fig S3B)
zip-11(tm4554) + Vector	3.66 ± 0.08	56	p < 0.001 vs WT + Vector
WT + dbl-1 RNAi	3.93 ± 0.07	57	p = 0.003 vs WT + Vector
zip-11(tm4554) + dbl-1 RNAi	3.18 ± 0.09	40	p < 0.001 vs WT + dbl-1 RNAi
WT + Vector	4.04 ± 0.10	54		2
zip-11(tm4554) + Vector	3.61 ± 0.09	56	p < 0.001 vs WT + Vector
WT + dbl-1 RNAi	3.60 ± 0.09	55	p = 0.001 vs WT + Vector
zip-11(tm4554) + dbl-1 RNAi	3.31 ± 0.08	54	p = 0.020 vs WT + dbl-1 RNAi
WT + Vector	4.00 ± 0.11	46		3
zip-11(tm4554) + Vector	3.40 ± 0.09	40	p < 0.001 vs WT + Vector
WT + dbl-1 RNAi	3.43 ± 0.10	47	p < 0.001 vs WT + Vector
zip-11(tm4554) + dbl-1 RNAi	3.02 ± 0.09	42	p = 0.001 vs WT + dbl-1 RNAi
WT + Vector	4.04 ± 0.10	54		1 (Fig S3C)
zip-11(tm4554) + Vector	3.61 ± 0.09	56	p < 0.001 vs WT + Vector
WT + daf-16 RNAi	3.98 ± 0.10	58	p = 0.632 vs WT + Vector
zip-11(tm4554) + daf-16 RNAi	3.57 ± 0.10	56	p = 0.002 vs WT + daf-16 RNAi
WT + Vector	4.28 ± 0.10	44		2
zip-11(tm4554) + Vector	3.66 ± 0.08	56	p < 0.001 vs WT + Vector
WT + daf-16 RNAi	4.30 ± 0.10	50	p = 0.945 vs WT + Vector
zip-11(tm4554) + daf-16 RNAi	3.71 ± 0.08	49	p < 0.001 vs WT + daf-16 RNAi
WT + Vector	4.00 ± 0.11	46		3
zip-11(tm4554) + Vector	3.40 ± 0.09	40	p < 0.001 vs WT + Vector
WT + daf-16 RNAi	3.99 ± 0.10	48	p = 0.872 vs WT + Vector
zip-11(tm4554) + daf-16 RNAi	3.58 ± 0.09	38	p = 0.002 vs WT + daf-16 RNAi
WT + Vector	3.56 ± 0.09	47		1 (Fig S3D)
zip-11(tm4554) + Vector	2.94 ± 0.08	52	p < 0.001 vs WT + Vector
WT + nsy-1 RNAi	2.47 ± 0.08	48	p < 0.001 vs WT + Vector
zip-11(tm4554) + nsy-1 RNAi	2.54 ± 0.09	45	p = 0.510 vs WT + nsy-1 RNAi
WT + Vector	3.34 ± 0.09	45		2
zip-11(tm4554) + Vector	2.84 ± 0.08	43	p < 0.001 vs WT + Vector
WT + nsy-1 RNAi	2.32 ± 0.08	39	p < 0.001 vs WT + Vector
zip-11(tm4554) + nsy-1 RNAi	2.28 ± 0.10	41	p = 0.986 vs WT + nsy-1 RNAi
WT + Vector	3.33 ± 0.09	49		1 (Fig S3E)
zip-11(tm4554) + Vector	2.84 ± 0.07	55	p < 0.001 vs WT + Vector
WT + sek-1 RNAi	2.20 ± 0.06	51	p < 0.001 vs WT + Vector
zip-11(tm4554) + sek-1 RNAi	2.22 ± 0.06	50	p = 0.791 vs WT + sek-1 RNAi
WT + Vector	3.56 ± 0.09	47		2
zip-11(tm4554) + Vector	2.94 ± 0.08	52	p < 0.001 vs WT + Vector
WT + sek-1 RNAi	2.26 ± 0.08	43	p < 0.001 vs WT + Vector
zip-11(tm4554) + sek-1 RNAi	2.29 ± 0.07	46	p = 0.814 vs WT + sek-1 RNAi
WT + Vector	3.70 ± 0.11	45		1 (Fig S4B)
WT + zip-11 RNAi	3.16 ± 0.08	43	p < 0.001 vs WT + Vector
cebp-2(tm5421) + Vector	2.87 ± 0.07	34	p < 0.001 vs WT + Vector
cebp-2(tm5421) + zip-11 RNAi	2.88 ± 0.08	32	p = 0.875 vs cebp-2(tm5421) + Vector
WT + Vector	3.56 ± 0.08	41		2
WT + zip-11 RNAi	3.29 ± 0.08	39	p = 0.036 vs WT + Vector
cebp-2(tm5421) + Vector	2.78 ± 0.08	37	p < 0.001 vs WT + Vector
cebp-2(tm5421) + zip-11 RNAi	2.81 ± 0.09	39	p = 0.692 vs cebp-2(tm5421) + Vector
WT + Vector	3.54 ± 0.10	49		1 (Fig S5B)
WT + cebp-2 RNAi	2.79 ± 0.07	50	p < 0.001 vs WT + Vector
pmk-1(km25) + Vector	2.75 ± 0.06	48	p < 0.001 vs WT + Vector
pmk-1(km25) + cebp-2 RNAi	2.18 ± 0.06	53	p < 0.001 vs pmk-1(km25) + Vector
WT + Vector	3.55 ± 0.08	54		2
WT + cebp-2 RNAi	2.76 ± 0.07	57	p < 0.001 vs WT + Vector
pmk-1(km25) + Vector	2.66 ± 0.06	62	p < 0.001 vs WT + Vector
pmk-1(km25) + cebp-2 RNAi	2.17 ± 0.06	51	p < 0.001 vs pmk-1(km25) + Vector
WT + Vector	3.14 ± 0.09	46		3
WT + cebp-2 RNAi	2.41 ± 0.08	43	p < 0.001 vs WT + Vector
pmk-1(km25) + Vector	2.05 ± 0.07	49	p < 0.001 vs WT + Vector
pmk-1(km25) + cebp-2 RNAi	1.79 ± 0.08	45	p = 0.025 vs pmk-1(km25) + Vector
